# Supplementary material for: Transcriptome profiles of rice roots under simulated microgravity conditions and following gravistimulation
Source: Front Plant Sci. 2023 Jun 9;14:1193042. doi: 10.3389/fpls.2023.1193042 (PMC10288856; doi:10.3389/fpls.2023.1193042)
Supplement: Supplementary file 2 [file Table_1.xlsx]

## Sheet: Table S1
Table S1. Up-regulated DEGs of qsor1-NIL compared with Sasanishiki
MSU	RAPdb	0h	0.5h	1.5h	3h	Symbol	MSU_description	RAPdb_description
LOC_Os10g21352	NA	up	up	up	up	NA	chloroplast 30S ribosomal protein S19	NA
LOC_Os07g44499	NA	up	up	up	up	NA	peroxidase	NA
LOC_Os09g16760	Os09g0337300	up	up	up	up	NA	ankyrin repeat family protein	Hypothetical gene.
LOC_Os09g16520	Os09g0334600	up	up	up	up	NA	cytochrome b5-like Heme/Steroid binding domain containing protein	Similar to Cytochrome b5.
LOC_Os10g40200	Os10g0549500	up	up	up	up	NA	aminotransferase domain containing protein	Similar to Branched-chain-amino-acid aminotransferase.
LOC_Os01g45250	Os01g0639600	up	-	-	-	NA	DUF1645 domain containing protein	Protein of unknown function DUF1645 family protein.
LOC_Os07g44180	Os07g0635900	up	-	-	-	OsLti6a	OsRCI2-10 - Hydrophobic protein LTI6A	Hydrophobic protein LTI6A (Low temperature-induced protein 6A).
LOC_Os03g28190	Os03g0400200	-	up	-	-	NA	dirigent	Plant disease resistance response protein domain containing protein.

## Sheet: Table S2
Table S2. Down-regulated DEGs of qsor1-NIL compared with Sasanishiki
MSU	RAPdb	0h	0.5h	1.5h	3h	Symbol	MSU_description	RAPdb_description
LOC_Os07g40640	Os07g0597400	down	down	down	down	NA	NA	Conserved hypothetical protein.
LOC_Os09g16714	NA	down	down	down	down	NA	NA	NA
LOC_Os07g44450	Os07g0638500	down	down	down	down	NA	dirigent	Similar to Dirigent-like protein (Fragment).
LOC_Os09g16780	Os09g0337500	down	down	down	down	NA	NA	Conserved hypothetical protein.
LOC_Os07g44280	Os07g0636800	down	down	down	down	NA	dirigent	Plant disease resistance response protein family protein.
LOC_Os09g22160	NA	-	down	down	-	NA	NA	NA
LOC_Os07g44410	Os07g0638100	down	down	down	down	NA	WD40-like Beta Propeller Repeat family protein	Six-bladed beta-propeller, TolB-like domain containing protein.
LOC_Os07g42440	Os07g0616500	-	down	down	down	GLO4	hydroxyacid oxidase 1	Similar to (S)-2-hydroxy-acid oxidase, peroxisomal (EC 1.1.3.15) (Glycolate oxidase) (GOX) (Short chain alpha-hydroxy acid oxidase).
LOC_Os10g40770	NA	-	down	-	-	NA	NA	NA
LOC_Os07g40620	Os07g0597100	down	down	down	down	NA	saccharopine dehydrogenase	Similar to Saccharopine dehydrogenase.
LOC_Os07g24830	Os07g0429700	-	down	-	-	NA	thionin-like peptide	Similar to Thionin-like peptide.
LOC_Os06g32020	Os06g0513943	-	-	down	-	NA	THION6 - Plant thionin family protein precursor	Conserved hypothetical protein.
LOC_Os04g06340	NA	-	-	down	-	NA	MEGL11 - Maternally expressed gene MEG family protein precursor	NA
LOC_Os06g34950	Os06g0541132	-	-	-	down	NA	NA	Hypothetical conserved gene.
LOC_Os12g43440	Os12g0630100	-	-	-	down	TOND1	thaumatin	Thaumatin protein, Tolerance to nitrogen deficiency

## Sheet: Table S3
Table S3a. Up-regulated DEGs in which expression was up-regulated during fGS in Sasanishiki
MSU	RAPdb	DEG	0.5h	1.5h	3h	Symbol	MSU_description	RAPdb_description
LOC_Os01g11230	Os01g0210500	Common	up	up	up	NA	SOUL heme-binding protein	Similar to SOUL-like protein.
LOC_Os01g14660	Os01g0249100	Common	up	up	up	EXPA9	expansin precursor	Similar to Expansin-A9.
LOC_Os01g58990	NA	Common	up	up	up	NA	cytochrome P450	NA
LOC_Os02g08400	Os02g0180400	Common	up	up	up	NA	HLS	GCN5-related N-acetyltransferase (GNAT) domain domain containing protein.
LOC_Os02g09220	Os02g0184900	Common	up	up	up	NA	cytochrome P450	Cytochrome P450 family protein.
LOC_Os04g03579	Os04g0125700	Common	up	up	up	NA	protein kinase	Concanavalin A-like lectin/glucanase domain containing protein.
LOC_Os05g12180	NA	Common	up	up	up	OsPKS04	chalcone synthase	NA
LOC_Os05g12210	Os05g0212900	Common	up	up	up	OsPKS06	chalcone synthase	Similar to Chalcone synthase J (EC 2.3.1.74) (Naringenin-chalcone synthase J).
LOC_Os05g48570	Os05g0559316	Common	up	up	up	NA	NA	Hypothetical conserved gene.
LOC_Os07g02700	Os07g0118250	Common	up	up	up	NA	DUF538 domain containing protein	Protein of unknown function DUF538 family protein.
LOC_Os09g33550	Os09g0509700	Common	up	up	up	OsCCT32	CCT/B-box zinc finger protein	Zinc finger, B-box domain containing protein.
LOC_Os10g07040	Os10g0158400	Common	up	up	up	OsPKS16	chalcone synthase	Similar to Chalcone and stilbene synthases, N-terminal domain containing protein.
LOC_Os10g07616	Os10g0162856	Common	up	up	up	OsPKS17	chalcone synthase	Similar to Chalcone and stilbene synthases, N-terminal domain containing protein.
LOC_Os10g10620	Os10g0185400	Common	up	up	up	OsPMEI33	invertase/pectin methylesterase inhibitor family protein	Pectinesterase inhibitor domain containing protein.
LOC_Os11g42940	Os11g0649400	Common	up	up	up	NA	integral membrane protein	Similar to Plant integral membrane protein TIGR01569 containing protein, expressed.
LOC_Os01g09700	Os01g0192900	Common	up	-	up	OS-ACS5|OsACS5	aminotransferase, classes I and II, domain containing protein	1-aminocyclopropane-1-carboxylate synthase family protein.
LOC_Os10g09110	Os10g0171500	Common	up	-	up	NA	cytochrome P450	Similar to Cytochrome P450 CYP76H18.
LOC_Os01g56780	Os01g0775100	Common	up	-	-	NA	plus-3 domain containing protein	Plus-3 domain containing protein.
LOC_Os02g02310	Os02g0114100	Common	up	-	-	NA	auxin-induced protein 5NG4	Protein of unknown function DUF6, transmembrane domain containing protein.
LOC_Os02g51080	Os02g0744900	Common	up	-	-	LYL1|OsChlP|OsGGR	FAD binding domain containing protein	Geranylgeranyl reductase (EC:1.3.1.83), Chlorophyll and &alpha;-tocopherol synthesis, Response to light stress, Protection of photooxidative damage
LOC_Os03g08520	Os03g0183500	Common	up	-	-	OsaFLZ24	DUF581 domain containing protein	Protein of unknown function DUF581 family protein.
LOC_Os06g06180	Os06g0155500	Common	up	-	-	NA	transferase family protein	Transferase family protein.
LOC_Os09g23140	Os09g0394600	Common	up	-	-	NA	endonuclease/exonuclease/phosphatase family domain containing protein	Endonuclease/exonuclease/phosphatase domain containing protein.
LOC_Os10g08580	Os10g0167600	Common	up	-	-	CPD|OsCPDP|qUVR-10	FAD binding domain of DNA photolyase domain containing protein	Splicing variant
LOC_Os10g26340	Os10g0403000	Common	up	-	-	PLA1	cytochrome P450	Cytochrome P450 protein, CYP78A11, Regulation of leaf initiation rate and vegetative-reproductive phase change
LOC_Os01g03730	Os01g0128200	Common	-	up	up	NA	nuclease PA3	Similar to Nuclease I.
LOC_Os01g06940	NA	Common	-	up	up	NA	POEI33 - Pollen Ole e I allergen and extensin family protein precursor	NA
LOC_Os01g06960	NA	Common	-	up	up	NA	POEI34 - Pollen Ole e I allergen and extensin family protein precursor	NA
LOC_Os01g06990	NA	Common	-	up	up	NA	POEI36 - Pollen Ole e I allergen and extensin family protein precursor	NA
LOC_Os01g07010	NA	Common	-	up	up	NA	POEI38 - Pollen Ole e I allergen and extensin family protein precursor	NA
LOC_Os01g07020	NA	Common	-	up	up	NA	POEI39 - Pollen Ole e I allergen and extensin family protein precursor	NA
LOC_Os01g07030	Os01g0164075	Common	-	up	up	NA	POEI40 - Pollen Ole e I allergen and extensin family protein precursor	Pollen Ole e 1 allergen/extensin domain containing protein.
LOC_Os01g07040	NA	Common	-	up	up	NA	POEI41 - Pollen Ole e I allergen and extensin family protein precursor	NA
LOC_Os01g10580	Os01g0202500	Common	-	up	up	OsBBX1|OsDBB3c	B-box zinc finger family protein	Similar to B-box zinc finger family protein.
LOC_Os01g11750	Os01g0216400	Common	-	up	up	GELP9	GDSL-like lipase/acylhydrolase	Lipase, GDSL domain containing protein.
LOC_Os01g27390	Os01g0371500	Common	-	up	up	GSTF10	glutathione S-transferase	Similar to Glutathione-S-transferase 19E50.
LOC_Os01g49310	Os01g0687300	Common	-	up	up	NA	NA	Conserved hypothetical protein.
LOC_Os01g65140	Os01g0871900	Common	-	up	up	NA	peptide transporter PTR2	Similar to POT family protein.
LOC_Os02g14460	NA	Common	-	up	up	NA	peroxidase precursor	NA
LOC_Os02g53400	Os02g0774100	Common	-	up	up	NA	thioredoxin	Similar to thioredoxin-like 5.
LOC_Os02g54730	Os02g0788800	Common	-	up	up	NA	transmembrane amino acid transporter protein	Amino acid transporter, transmembrane domain containing protein.
LOC_Os03g08580	Os03g0184100	Common	-	up	up	NA	NA	Conserved hypothetical protein.
LOC_Os03g59440	Os03g0809000	Common	-	up	up	NA	dirigent	Plant disease resistance response protein family protein.
LOC_Os04g25454	NA	Common	-	up	up	NA	transposon protein, CACTA, En/Spm sub-class	NA
LOC_Os04g41560	Os04g0493000	Common	-	up	up	OsBBX11|OsSTO	B-box zinc finger family protein	Similar to H0425E08.14 protein.
LOC_Os05g06940	Os05g0161800	Common	-	up	up	NA	relA-SpoT like protein RSH4	RelA/SpoT domain containing protein.
LOC_Os05g12240	Os05g0213100	Common	-	up	up	OsPKS07	chalcone synthase	Similar to Chalcone and stilbene synthases, N-terminal domain containing protein.
LOC_Os05g33200	Os05g0400200	Common	-	up	up	NA	endo-1,3;1,4-beta-D-glucanase precursor	Similar to Retrotransposon protein Ty1-copia subclass.
LOC_Os05g51150	Os05g0589200	Common	-	up	up	NA	RNA polymerase sigma factor	RNA polymerase sigma factor, region 2 domain containing protein.
LOC_Os06g36560	Os06g0561000	Common	-	up	up	OsMIOX	inositol oxygenase	Myo-inositol oxygenase, Drought stress tolerance
LOC_Os06g49340	Os06g0707300	Common	-	up	up	NA	OsFBDUF35 - F-box and DUF domain containing protein	Cyclin-like F-box domain containing protein.
LOC_Os07g02870	Os07g0120000	Common	-	up	up	NA	DUF538 domain containing protein	Similar to predicted protein.
LOC_Os07g34570	Os07g0529600	Common	-	up	up	OsDR8	FAD dependent oxidoreductase domain containing protein	Similar to Thiazole biosynthetic enzyme 1-1, chloroplast precursor.
LOC_Os07g43810	Os07g0631900	Common	-	up	up	RNP29	RNA recognition motif containing protein	Nucleotide-binding, alpha-beta plait domain containing protein.
LOC_Os08g37456	Os08g0480200	Common	-	up	up	NA	flavonol synthase/flavanone 3-hydroxylase	2OG-Fe(II) oxygenase domain containing protein.
LOC_Os10g40360	Os10g0550900	Common	-	up	up	NA	proline oxidase, mitochondrial precursor	Proline oxidase domain containing protein.
LOC_Os08g16830	Os08g0269700	Common	-	up	-	NA	retrotransposon protein, SINE subclass	Conserved hypothetical protein.
LOC_Os12g32400	NA	Common	-	up	-	OsbHLH133	helix-loop-helix DNA-binding domain containing protein	NA
LOC_Os01g05720	Os01g0150500	Common	-	-	up	NA	NA	Similar to 3-hydroxyacyl-CoA dehydratase PASTICCINO 2A.
LOC_Os01g08700	Os01g0182600	Common	-	-	up	OsGI	GIGANTEA	Orthologue of the Arabidopsis GIGANTEA, Regulation of circadian rhythm and flowering time, Photoperiodic control of flowering, Osmotic stress response
LOC_Os01g24600	Os01g0348000	Common	-	-	up	NA	fruit bromelain precursor	Similar to Papain-like cysteine proteinase (Fragment).
LOC_Os01g42350	Os01g0609000	Common	-	-	up	PDR10	pleiotropic drug resistance protein	Similar to Pleiotropic drug resistance protein 3.
LOC_Os01g46570	Os01g0654100	Common	-	-	up	NA	CTP synthase	Similar to CTP synthase (EC 6.3.4.2) (UTP--ammonia ligase) (CTP synthetase).
LOC_Os01g48530	Os01g0676900	Common	-	-	up	NA	NA	Hypothetical conserved gene.
LOC_Os01g69140	Os01g0920450	Common	-	-	up	NA	regulatory protein	Conserved hypothetical protein.
LOC_Os01g74020	Os01g0971800	Common	-	-	up	NA	MYB family transcription factor	Transcription factor with a GARP DNA-binding domain, Photoperiodic control of flowering time, Clock associated-component
LOC_Os02g03040	Os02g0122800	Common	-	-	up	NA	RNA recognition motif containing protein	Similar to Arginine/serine-rich splicing factor.
LOC_Os02g10520	Os02g0198700	Common	-	-	up	NA	OsSub12 - Putative Subtilisin homologue	Similar to Subtilisin-like protease.
LOC_Os03g03370	Os03g0125100	Common	-	-	up	DSM2	fatty acid hydroxylase	Beta-carotene hydroxylase, Drought and oxidative stress resistance
LOC_Os03g29770	Os03g0411300	Common	-	-	up	NA	EF hand family protein	EF-Hand type domain containing protein.
LOC_Os03g52860	Os03g0738600	Common	-	-	up	L-2	lipoxygenase	Lipoxygenase, Seed germination and longevity
LOC_Os03g61990	Os03g0836200	Common	-	-	up	OsRBGB2	glycine-rich RNA-binding protein 7	Similar to RNA-binding protein RZ-1.
LOC_Os04g02530	Os04g0115700	Common	-	-	up	NA	NA	Hypothetical protein.
LOC_Os04g24460	Os04g0309900	Common	-	-	up	NA	phytase	Similar to H0211A12.5 protein.
LOC_Os04g26960	NA	Common	-	-	up	NA	terpene synthase	NA
LOC_Os04g44470	Os04g0526600	Common	-	-	up	RASI	KUN1 - Kunitz-type trypsin inhibitor precursor	Similar to Alpha-amylase/subtilisin inhibitor (RASI).
LOC_Os06g06230	Os06g0156400	Common	-	-	up	GELP76	GDSL-like lipase/acylhydrolase	Similar to carboxylic ester hydrolase/ hydrolase, acting on ester bonds.
LOC_Os06g37750	Os06g0575400	Common	-	-	up	NA	S-locus-like receptor protein kinase	Serine/threonine protein kinase-related domain containing protein.
LOC_Os06g51220	Os06g0728000	Common	-	-	up	NA	HMG1/2	HMG1 protein (HMGB1).
LOC_Os07g14920	Os07g0253100	Common	-	-	up	NA	NA	Conserved hypothetical protein.
LOC_Os07g41230	Os07g0603600	Common	-	-	up	NA	esterase	Similar to esterase PIR7B.
LOC_Os07g42650	Os07g0618700	Common	-	-	up	NA	NA	Conserved hypothetical protein.
LOC_Os07g47940	NA	Common	-	-	up	NA	NA	NA
LOC_Os07g48010	Os07g0677100	Common	-	-	up	NA	peroxidase precursor	Peroxidase.
LOC_Os08g02110	Os08g0113000	Common	-	-	up	NA	peroxidase precursor	Similar to Peroxidase 47 precursor (EC 1.11.1.7) (Atperox P47) (ATP32).
LOC_Os08g05720	NA	Common	-	-	up	NA	integral membrane protein	NA
LOC_Os08g14109	Os08g0239300	Common	-	-	up	NA	retrotransposon protein, Ty1-copia subclass	Dienelactone hydrolase domain containing protein.
LOC_Os09g32570	Os09g0502500	Common	-	-	up	NA	alcohol dehydrogenase GroES-like domain containing protein	Alcohol dehydrogenase superfamily, zinc-containing protein.
LOC_Os09g36220	Os09g0532400	Common	-	-	up	OsCCT33	response regulator receiver domain containing protein	Circadian-associated rice pseudo response regulator, Control of flowering time
LOC_Os09g38130	Os09g0554300	Common	-	-	up	OsPILS7a	auxin efflux carrier component	Auxin efflux carrier domain containing protein.
LOC_Os11g15250	NA	Common	-	-	up	NA	THION31 - Plant thionin family protein precursor	NA
LOC_Os11g23930	Os11g0426400	Common	-	-	up	UCL34	NA	Cupredoxin domain containing protein.
LOC_Os11g32620	Os11g0529900	Common	-	-	up	OsPKS25	chalcone synthase	Chalcone/stilbene synthase, N-terminal domain containing protein.
LOC_Os11g34460	Os11g0547000	Common	-	-	up	FKF1|OsFKF1	OsFBO10 - F-box and other domain containing protein	Autonomous floral activator, Promotion of flowering
LOC_Os11g36719	Os11g0575600	Common	-	-	up	NA	lipoxygenase	Similar to Lipoxygenase (Fragment).
LOC_Os11g46850	NA	Common	-	-	up	NA	wall-associated kinase	NA
LOC_Os11g46860	Os11g0691100	Common	-	-	up	OsiWAK1	wall-associated receptor kinase-like 4 precursor	Similar to Protein kinase.
LOC_Os11g46870	Os11g0691280	Common	-	-	up	NA	protein kinase	EGF-type aspartate/asparagine hydroxylation site domain containing protein.
LOC_Os11g46900	Os11g0691400	Common	-	-	up	NA	wall-associated receptor kinase 3 precursor	Similar to Protein kinase domain containing protein.
LOC_Os11g47140	Os11g0694100	Common	-	-	up	NA	OsWAK123 - OsWAK receptor-like protein kinase	Similar to Protein kinase domain containing protein, expressed.
LOC_Os12g12600	Os12g0227500	Common	-	-	up	NA	dirigent	Similar to Beta-glucosidase aggregating factor.
LOC_Os12g16650	Os12g0267200	Common	-	-	up	NA	Cyclopropane-fatty-acyl-phospholipid synthase	Cyclopropane-fatty-acyl-phospholipid synthase domain containing protein.
LOC_Os12g39630	Os12g0586100	Common	-	-	up	SAPK9	CAMK_CAMK_like.49 - CAMK includes calcium/calmodulin depedent protein kinases	Serine/threonine protein kinase, Abscisic acid (ABA)-activated protein kinase, Hyperosmotic stress response, ABA signal transduction
LOC_Os01g11760	Os01g0216500	Sasa	up	-	up	GELP10	GDSL-like lipase/acylhydrolase	Lipase, GDSL domain containing protein.
LOC_Os02g39360	Os02g0606200	Sasa	up	-	-	OsBBX4|OsSTH	B-box zinc finger family protein	Zinc finger, B-box domain containing protein.
LOC_Os03g29360	Os03g0407100	Sasa	up	-	-	NA	NA	Protein of unknown function DUF1677, plant family protein.
LOC_Os06g11210	Os06g0215600	Sasa	-	up	up	OPR5	12-oxophytodienoate reductase	Similar to Oxo-phytodienoic acid reductase.
LOC_Os08g01950	Os08g0111300	Sasa	-	up	up	NA	transferase family protein	Transferase family protein.
LOC_Os01g54340	Os01g0747300	Sasa	-	up	-	NA	plant-specific domain TIGR01615 family protein	Similar to Plant-specific domain TIGR01615 family protein.
LOC_Os02g02400	Os02g0115700	Sasa	-	up	-	NA	catalase isozyme A	Catalase isozyme A (EC 1.11.1.6) (CAT-A).
LOC_Os07g15180	NA	Sasa	-	up	-	NA	transposon protein	NA
LOC_Os12g10750	Os12g0210500	Sasa	-	up	-	NA	ARGOS	Conserved hypothetical protein.
LOC_Os01g16210	Os01g0267400	Sasa	-	-	up	NA	uncharacterized Cys-rich domain containing protein	Similar to cell number regulator 5.
LOC_Os01g17214	Os01g0279400	Sasa	-	-	up	ZIFL2	major facilitator superfamily antiporter	Major facilitator superfamily antiporter.
LOC_Os01g17470	Os01g0281600	Sasa	-	-	up	ENODL4	plastocyanin-like domain containing protein	Cupredoxin domain containing protein.
LOC_Os01g27240	Os01g0370000	Sasa	-	-	up	OPR9	12-oxophytodienoate reductase	NADH:flavin oxidoreductase/NADH oxidase, N-terminal domain containing protein.
LOC_Os01g43280	Os01g0620800	Sasa	-	-	up	NA	hydroquinone glucosyltransferase	UDP-glucuronosyl/UDP-glucosyltransferase family protein.
LOC_Os01g50200	Os01g0697100	Sasa	-	-	up	NA	UDP-glucoronosyl and UDP-glucosyl transferase domain containing protein	UDP-glucuronosyl/UDP-glucosyltransferase family protein.
LOC_Os01g64840	Os01g0868600	Sasa	-	-	up	NA	aspartic proteinase nepenthesin-1 precursor	Hypothetical conserved gene.
LOC_Os02g30714	Os02g0511400	Sasa	-	-	up	NA	dehydrogenase/reductase	Glucose/ribitol dehydrogenase family protein.
LOC_Os02g35900	Os02g0567100	Sasa	-	-	up	NA	thioredoxin	Thioredoxin domain 2 containing protein.
LOC_Os02g43170	Os02g0646200	Sasa	-	-	up	OsBBX6	B-box zinc finger family protein	Zinc finger, B-box domain containing protein.
LOC_Os03g05390	Os03g0147400	Sasa	-	-	up	Z3	Citrate transporter protein	Divalent ion symporter domain containing protein.
LOC_Os03g09020	Os03g0189600	Sasa	-	-	up	NA	dehydrogenase	Similar to Alcohol dehydrogenase.
LOC_Os03g48560	Os03g0692000	Sasa	-	-	up	NA	N-acetylglucosaminyltransferase	Glycosyl transferase, family 14 protein.
LOC_Os04g29960	Os04g0368000	Sasa	-	-	up	NA	OsWAK43 - OsWAK receptor-like protein kinase	Serine/threonine protein kinase-related domain containing protein.
LOC_Os04g39489	Os04g0470700	Sasa	-	-	up	NA	amino acid transporter	Amino acid transporter, transmembrane family protein.
LOC_Os04g39880	Os04g0474800	Sasa	-	-	up	Os4BGlu12	Os4bglu12 - beta-glucosidase, exo-beta-glucanase	Similar to OSIGBa0135C13.7 protein.
LOC_Os04g45290	Os04g0535600	Sasa	-	-	up	OsINV2	glycosyl hydrolases	Similar to Beta-fructofuranosidase 1 precursor (EC 3.2.1.26) (Sucrose 1) (Invertase 1).
LOC_Os04g45690	Os04g0540200	Sasa	-	-	up	OsBBX13	B-box zinc finger family protein	Zinc finger, B-box domain containing protein.
LOC_Os04g51460	Os04g0604300	Sasa	-	-	up	XTH9	glycosyl hydrolases family 16	Similar to Xyloglucan endotransglucosylase/hydrolase protein 24 precursor (EC 2.4.1.207) (At-XTH24) (XTH-24) (Meristem protein 5) (MERI-5 protein) (MERI5 protein) (Endo-xyloglucan transferase) (Xyloglucan endo-1, 4-beta-D-glucanase).
LOC_Os05g25630	NA	Sasa	-	-	up	NA	inhibitor I family protein	NA
LOC_Os05g35650	Os05g0431700	Sasa	-	-	up	NA	peptide transporter PTR2	Similar to peptide transporter PTR2-B.
LOC_Os05g49340	NA	Sasa	-	-	up	NA	NA	NA
LOC_Os06g02490	Os06g0115300	Sasa	-	-	up	NA	acyl CoA binding protein	Acyl-CoA-binding protein , Stress response
LOC_Os07g09420	Os07g0192000	Sasa	-	-	up	NA	ATPase	ATPase, AAA-type, core domain containing protein.
LOC_Os07g28660	NA	Sasa	-	-	up	NA	ice-structuring glycoprotein precursor	NA
LOC_Os07g40630	Os07g0597200	Sasa	-	-	up	NA	BRASSINOSTEROID INSENSITIVE 1 precursor	Protein kinase, core domain containing protein.
LOC_Os07g49120	Os07g0691600	Sasa	-	-	up	NA	sex determination protein tasselseed-2	Similar to Alcohol dehydrogenase (Fragment).
LOC_Os08g13440	Os08g0231400	Sasa	-	-	up	OsGLP8-12	cupin domain containing protein	Germin-like protein 8-12, Disease resistance
LOC_Os08g30510	Os08g0395700	Sasa	-	-	up	NA	NA	Conserved hypothetical protein.
LOC_Os08g34510	Os08g0444500	Sasa	-	-	up	NA	NA	Conserved hypothetical protein.
LOC_Os09g26540	Os09g0436300	Sasa	-	-	up	NA	NA	Peptidase, trypsin-like serine and cysteine domain containing protein.
LOC_Os09g30980	Os09g0482900	Sasa	-	-	up	NA	UDP-glucoronosyl and UDP-glucosyl transferase domain containing protein	UDP-glucuronosyl/UDP-glucosyltransferase family protein.
LOC_Os10g10560	NA	Sasa	-	-	up	OsPMEI32	invertase/pectin methylesterase inhibitor family protein	NA
LOC_Os10g31740	NA	Sasa	-	-	up	NA	glycine-rich cell wall structural protein 2 precursor	NA
LOC_Os10g38670	Os10g0530200	Sasa	-	-	up	GSTU26	glutathione S-transferase	Similar to Glutathione S-transferase TSI-1 (EC 2.5.1.18) (Glutathione S- transferase 1).
LOC_Os10g39140	Os10g0536400	Sasa	-	-	up	NA	flavonol synthase/flavanone 3-hydroxylase	Similar to Oxidoreductase, 2OG-Fe oxygenase family protein, expressed.
LOC_Os11g05740	Os11g0156000	Sasa	-	-	up	NA	B3 DNA binding domain containing protein	Similar to AP2 domain containing protein RAP2.8 (Fragment).
LOC_Os11g11970	Os11g0226966	Sasa	-	-	up	NA	NA	Hypothetical conserved gene.
LOC_Os12g29950	Os12g0484600	Sasa	-	-	up	NA	nodulin	Nodule-specific protein-like.
LOC_Os12g43620	Os12g0632600	Sasa	-	-	up	NA	helix-loop-helix DNA-binding domain containing protein	Similar to Helix-loop-helix DNA-binding domain containing protein.
Table S3b. Up-regulated DEGs in which expression was up-regulated during fGS in qSOR1-NIL
MSU	RAPdb	DEG	0.5h	1.5h	3h	Symbol	MSU_description	RAPdb_description
LOC_Os01g49310	Os01g0687300	Common	up	up	up	NA	NA	Conserved hypothetical protein.
LOC_Os01g58990	NA	Common	up	up	up	NA	cytochrome P450	NA
LOC_Os02g09220	Os02g0184900	Common	up	up	up	NA	cytochrome P450	Cytochrome P450 family protein.
LOC_Os04g03579	Os04g0125700	Common	up	up	up	NA	protein kinase	Concanavalin A-like lectin/glucanase domain containing protein.
LOC_Os05g12180	NA	Common	up	up	up	OsPKS04	chalcone synthase	NA
LOC_Os05g12210	Os05g0212900	Common	up	up	up	OsPKS06	chalcone synthase	Similar to Chalcone synthase J (EC 2.3.1.74) (Naringenin-chalcone synthase J).
LOC_Os05g48570	Os05g0559316	Common	up	up	up	NA	NA	Hypothetical conserved gene.
LOC_Os08g05720	NA	Common	up	up	up	NA	integral membrane protein	NA
LOC_Os10g07040	Os10g0158400	Common	up	up	up	OsPKS16	chalcone synthase	Similar to Chalcone and stilbene synthases, N-terminal domain containing protein.
LOC_Os10g07616	Os10g0162856	Common	up	up	up	OsPKS17	chalcone synthase	Similar to Chalcone and stilbene synthases, N-terminal domain containing protein.
LOC_Os11g46870	Os11g0691280	Common	up	up	up	NA	protein kinase	EGF-type aspartate/asparagine hydroxylation site domain containing protein.
LOC_Os01g42350	Os01g0609000	Common	up	-	up	PDR10	pleiotropic drug resistance protein	Similar to Pleiotropic drug resistance protein 3.
LOC_Os02g08400	Os02g0180400	Common	up	-	up	NA	HLS	GCN5-related N-acetyltransferase (GNAT) domain domain containing protein.
LOC_Os10g09110	Os10g0171500	Common	up	-	up	NA	cytochrome P450	Similar to Cytochrome P450 CYP76H18.
LOC_Os01g09700	Os01g0192900	Common	up	-	-	OS-ACS5|OsACS5	aminotransferase, classes I and II, domain containing protein	1-aminocyclopropane-1-carboxylate synthase family protein.
LOC_Os01g11230	Os01g0210500	Common	up	-	-	NA	SOUL heme-binding protein	Similar to SOUL-like protein.
LOC_Os01g48530	Os01g0676900	Common	up	-	-	NA	NA	Hypothetical conserved gene.
LOC_Os01g56780	Os01g0775100	Common	up	-	-	NA	plus-3 domain containing protein	Plus-3 domain containing protein.
LOC_Os02g02310	Os02g0114100	Common	up	-	-	NA	auxin-induced protein 5NG4	Protein of unknown function DUF6, transmembrane domain containing protein.
LOC_Os02g51080	Os02g0744900	Common	up	-	-	LYL1|OsChlP|OsGGR	FAD binding domain containing protein	Geranylgeranyl reductase (EC:1.3.1.83), Chlorophyll and &alpha;-tocopherol synthesis, Response to light stress, Protection of photooxidative damage
LOC_Os03g08520	Os03g0183500	Common	up	-	-	OsaFLZ24	DUF581 domain containing protein	Protein of unknown function DUF581 family protein.
LOC_Os06g06180	Os06g0155500	Common	up	-	-	NA	transferase family protein	Transferase family protein.
LOC_Os09g23140	Os09g0394600	Common	up	-	-	NA	endonuclease/exonuclease/phosphatase family domain containing protein	Endonuclease/exonuclease/phosphatase domain containing protein.
LOC_Os10g08580	Os10g0167600	Common	up	-	-	CPD|OsCPDP|qUVR-10	FAD binding domain of DNA photolyase domain containing protein	Splicing variant
LOC_Os10g10620	Os10g0185400	Common	up	-	-	OsPMEI33	invertase/pectin methylesterase inhibitor family protein	Pectinesterase inhibitor domain containing protein.
LOC_Os10g26340	Os10g0403000	Common	up	-	-	PLA1	cytochrome P450	Cytochrome P450 protein, CYP78A11, Regulation of leaf initiation rate and vegetative-reproductive phase change
LOC_Os01g03730	Os01g0128200	Common	-	up	up	NA	nuclease PA3	Similar to Nuclease I.
LOC_Os01g06960	NA	Common	-	up	up	NA	POEI34 - Pollen Ole e I allergen and extensin family protein precursor	NA
LOC_Os01g06990	NA	Common	-	up	up	NA	POEI36 - Pollen Ole e I allergen and extensin family protein precursor	NA
LOC_Os01g07010	NA	Common	-	up	up	NA	POEI38 - Pollen Ole e I allergen and extensin family protein precursor	NA
LOC_Os01g07020	NA	Common	-	up	up	NA	POEI39 - Pollen Ole e I allergen and extensin family protein precursor	NA
LOC_Os01g07030	Os01g0164075	Common	-	up	up	NA	POEI40 - Pollen Ole e I allergen and extensin family protein precursor	Pollen Ole e 1 allergen/extensin domain containing protein.
LOC_Os01g07040	NA	Common	-	up	up	NA	POEI41 - Pollen Ole e I allergen and extensin family protein precursor	NA
LOC_Os01g08700	Os01g0182600	Common	-	up	up	OsGI	GIGANTEA	Orthologue of the Arabidopsis GIGANTEA, Regulation of circadian rhythm and flowering time, Photoperiodic control of flowering, Osmotic stress response
LOC_Os01g10580	Os01g0202500	Common	-	up	up	OsBBX1|OsDBB3c	B-box zinc finger family protein	Similar to B-box zinc finger family protein.
LOC_Os01g65140	Os01g0871900	Common	-	up	up	NA	peptide transporter PTR2	Similar to POT family protein.
LOC_Os01g74020	Os01g0971800	Common	-	up	up	NA	MYB family transcription factor	Transcription factor with a GARP DNA-binding domain, Photoperiodic control of flowering time, Clock associated-component
LOC_Os02g14460	NA	Common	-	up	up	NA	peroxidase precursor	NA
LOC_Os02g53400	Os02g0774100	Common	-	up	up	NA	thioredoxin	Similar to thioredoxin-like 5.
LOC_Os02g54730	Os02g0788800	Common	-	up	up	NA	transmembrane amino acid transporter protein	Amino acid transporter, transmembrane domain containing protein.
LOC_Os03g08580	Os03g0184100	Common	-	up	up	NA	NA	Conserved hypothetical protein.
LOC_Os03g59440	Os03g0809000	Common	-	up	up	NA	dirigent	Plant disease resistance response protein family protein.
LOC_Os04g26960	NA	Common	-	up	up	NA	terpene synthase	NA
LOC_Os04g41560	Os04g0493000	Common	-	up	up	OsBBX11|OsSTO	B-box zinc finger family protein	Similar to H0425E08.14 protein.
LOC_Os05g12240	Os05g0213100	Common	-	up	up	OsPKS07	chalcone synthase	Similar to Chalcone and stilbene synthases, N-terminal domain containing protein.
LOC_Os06g36560	Os06g0561000	Common	-	up	up	OsMIOX	inositol oxygenase	Myo-inositol oxygenase, Drought stress tolerance
LOC_Os06g37750	Os06g0575400	Common	-	up	up	NA	S-locus-like receptor protein kinase	Serine/threonine protein kinase-related domain containing protein.
LOC_Os06g49340	Os06g0707300	Common	-	up	up	NA	OsFBDUF35 - F-box and DUF domain containing protein	Cyclin-like F-box domain containing protein.
LOC_Os07g02700	Os07g0118250	Common	-	up	up	NA	DUF538 domain containing protein	Protein of unknown function DUF538 family protein.
LOC_Os07g02870	Os07g0120000	Common	-	up	up	NA	DUF538 domain containing protein	Similar to predicted protein.
LOC_Os07g34570	Os07g0529600	Common	-	up	up	OsDR8	FAD dependent oxidoreductase domain containing protein	Similar to Thiazole biosynthetic enzyme 1-1, chloroplast precursor.
LOC_Os07g43810	Os07g0631900	Common	-	up	up	RNP29	RNA recognition motif containing protein	Nucleotide-binding, alpha-beta plait domain containing protein.
LOC_Os08g37456	Os08g0480200	Common	-	up	up	NA	flavonol synthase/flavanone 3-hydroxylase	2OG-Fe(II) oxygenase domain containing protein.
LOC_Os09g32570	Os09g0502500	Common	-	up	up	NA	alcohol dehydrogenase GroES-like domain containing protein	Alcohol dehydrogenase superfamily, zinc-containing protein.
LOC_Os09g33550	Os09g0509700	Common	-	up	up	OsCCT32	CCT/B-box zinc finger protein	Zinc finger, B-box domain containing protein.
LOC_Os09g38130	Os09g0554300	Common	-	up	up	OsPILS7a	auxin efflux carrier component	Auxin efflux carrier domain containing protein.
LOC_Os10g40360	Os10g0550900	Common	-	up	up	NA	proline oxidase, mitochondrial precursor	Proline oxidase domain containing protein.
LOC_Os11g34460	Os11g0547000	Common	-	up	up	FKF1|OsFKF1	OsFBO10 - F-box and other domain containing protein	Autonomous floral activator, Promotion of flowering
LOC_Os12g39630	Os12g0586100	Common	-	up	up	SAPK9	CAMK_CAMK_like.49 - CAMK includes calcium/calmodulin depedent protein kinases	Serine/threonine protein kinase, Abscisic acid (ABA)-activated protein kinase, Hyperosmotic stress response, ABA signal transduction
LOC_Os12g32400	NA	Common	-	up	-	OsbHLH133	helix-loop-helix DNA-binding domain containing protein	NA
LOC_Os01g05720	Os01g0150500	Common	-	-	up	NA	NA	Similar to 3-hydroxyacyl-CoA dehydratase PASTICCINO 2A.
LOC_Os01g06940	NA	Common	-	-	up	NA	POEI33 - Pollen Ole e I allergen and extensin family protein precursor	NA
LOC_Os01g11750	Os01g0216400	Common	-	-	up	GELP9	GDSL-like lipase/acylhydrolase	Lipase, GDSL domain containing protein.
LOC_Os01g14660	Os01g0249100	Common	-	-	up	EXPA9	expansin precursor	Similar to Expansin-A9.
LOC_Os01g24600	Os01g0348000	Common	-	-	up	NA	fruit bromelain precursor	Similar to Papain-like cysteine proteinase (Fragment).
LOC_Os01g27390	Os01g0371500	Common	-	-	up	GSTF10	glutathione S-transferase	Similar to Glutathione-S-transferase 19E50.
LOC_Os01g46570	Os01g0654100	Common	-	-	up	NA	CTP synthase	Similar to CTP synthase (EC 6.3.4.2) (UTP--ammonia ligase) (CTP synthetase).
LOC_Os01g69140	Os01g0920450	Common	-	-	up	NA	regulatory protein	Conserved hypothetical protein.
LOC_Os02g03040	Os02g0122800	Common	-	-	up	NA	RNA recognition motif containing protein	Similar to Arginine/serine-rich splicing factor.
LOC_Os02g10520	Os02g0198700	Common	-	-	up	NA	OsSub12 - Putative Subtilisin homologue	Similar to Subtilisin-like protease.
LOC_Os03g03370	Os03g0125100	Common	-	-	up	DSM2	fatty acid hydroxylase	Beta-carotene hydroxylase, Drought and oxidative stress resistance
LOC_Os03g29770	Os03g0411300	Common	-	-	up	NA	EF hand family protein	EF-Hand type domain containing protein.
LOC_Os03g52860	Os03g0738600	Common	-	-	up	L-2	lipoxygenase	Lipoxygenase, Seed germination and longevity
LOC_Os03g61990	Os03g0836200	Common	-	-	up	OsRBGB2	glycine-rich RNA-binding protein 7	Similar to RNA-binding protein RZ-1.
LOC_Os04g02530	Os04g0115700	Common	-	-	up	NA	NA	Hypothetical protein.
LOC_Os04g24460	Os04g0309900	Common	-	-	up	NA	phytase	Similar to H0211A12.5 protein.
LOC_Os04g25454	NA	Common	-	-	up	NA	transposon protein, CACTA, En/Spm sub-class	NA
LOC_Os04g44470	Os04g0526600	Common	-	-	up	RASI	KUN1 - Kunitz-type trypsin inhibitor precursor	Similar to Alpha-amylase/subtilisin inhibitor (RASI).
LOC_Os05g06940	Os05g0161800	Common	-	-	up	NA	relA-SpoT like protein RSH4	RelA/SpoT domain containing protein.
LOC_Os05g33200	Os05g0400200	Common	-	-	up	NA	endo-1,3;1,4-beta-D-glucanase precursor	Similar to Retrotransposon protein Ty1-copia subclass.
LOC_Os05g51150	Os05g0589200	Common	-	-	up	NA	RNA polymerase sigma factor	RNA polymerase sigma factor, region 2 domain containing protein.
LOC_Os06g06230	Os06g0156400	Common	-	-	up	GELP76	GDSL-like lipase/acylhydrolase	Similar to carboxylic ester hydrolase/ hydrolase, acting on ester bonds.
LOC_Os06g51220	Os06g0728000	Common	-	-	up	NA	HMG1/2	HMG1 protein (HMGB1).
LOC_Os07g14920	Os07g0253100	Common	-	-	up	NA	NA	Conserved hypothetical protein.
LOC_Os07g41230	Os07g0603600	Common	-	-	up	NA	esterase	Similar to esterase PIR7B.
LOC_Os07g42650	Os07g0618700	Common	-	-	up	NA	NA	Conserved hypothetical protein.
LOC_Os07g47940	NA	Common	-	-	up	NA	NA	NA
LOC_Os07g48010	Os07g0677100	Common	-	-	up	NA	peroxidase precursor	Peroxidase.
LOC_Os08g02110	Os08g0113000	Common	-	-	up	NA	peroxidase precursor	Similar to Peroxidase 47 precursor (EC 1.11.1.7) (Atperox P47) (ATP32).
LOC_Os08g14109	Os08g0239300	Common	-	-	up	NA	retrotransposon protein, Ty1-copia subclass	Dienelactone hydrolase domain containing protein.
LOC_Os08g16830	Os08g0269700	Common	-	-	up	NA	retrotransposon protein, SINE subclass	Conserved hypothetical protein.
LOC_Os09g36220	Os09g0532400	Common	-	-	up	OsCCT33	response regulator receiver domain containing protein	Circadian-associated rice pseudo response regulator, Control of flowering time
LOC_Os11g15250	NA	Common	-	-	up	NA	THION31 - Plant thionin family protein precursor	NA
LOC_Os11g23930	Os11g0426400	Common	-	-	up	UCL34	NA	Cupredoxin domain containing protein.
LOC_Os11g32620	Os11g0529900	Common	-	-	up	OsPKS25	chalcone synthase	Chalcone/stilbene synthase, N-terminal domain containing protein.
LOC_Os11g36719	Os11g0575600	Common	-	-	up	NA	lipoxygenase	Similar to Lipoxygenase (Fragment).
LOC_Os11g42940	Os11g0649400	Common	-	-	up	NA	integral membrane protein	Similar to Plant integral membrane protein TIGR01569 containing protein, expressed.
LOC_Os11g46850	NA	Common	-	-	up	NA	wall-associated kinase	NA
LOC_Os11g46860	Os11g0691100	Common	-	-	up	OsiWAK1	wall-associated receptor kinase-like 4 precursor	Similar to Protein kinase.
LOC_Os11g46900	Os11g0691400	Common	-	-	up	NA	wall-associated receptor kinase 3 precursor	Similar to Protein kinase domain containing protein.
LOC_Os11g47140	Os11g0694100	Common	-	-	up	NA	OsWAK123 - OsWAK receptor-like protein kinase	Similar to Protein kinase domain containing protein, expressed.
LOC_Os12g12600	Os12g0227500	Common	-	-	up	NA	dirigent	Similar to Beta-glucosidase aggregating factor.
LOC_Os12g16650	Os12g0267200	Common	-	-	up	NA	Cyclopropane-fatty-acyl-phospholipid synthase	Cyclopropane-fatty-acyl-phospholipid synthase domain containing protein.
LOC_Os12g25090	Os12g0437800	NIL	up	-	up	NA	NA	Similar to MPI.
LOC_Os02g18180	Os02g0282900	NIL	up	-	-	ABCE1	ATP-binding cassette sub-family E member 1	Similar to 68 kDa protein HP68.
LOC_Os02g56120	Os02g0805100	NIL	up	-	-	IAA9	OsIAA9 - Auxin-responsive Aux/IAA gene family member	Similar to Auxin-responsive protein IAA12 (Indoleacetic acid-induced protein 12) (BODENLOS protein).
LOC_Os03g08330	Os03g0181100	NIL	up	-	-	JAZ10	ZIM domain containing protein	Tify domain containing protein.
LOC_Os06g14406	Os06g0255200	NIL	up	-	-	CHR720	SYD	Conserved hypothetical protein.
LOC_Os06g36670	Os06g0562200	NIL	up	-	-	OsPYL2	bet v I allergen family protein	Bet v I allergen family protein.
LOC_Os07g07715	Os07g0173601	NIL	up	-	-	NA	NA	Hypothetical conserved gene.
LOC_Os07g44890	Os07g0643400	NIL	up	-	-	NA	gibberellin receptor GID1L2	Alpha/beta hydrolase fold-3 domain containing protein.
LOC_Os12g36630	Os12g0552400	NIL	-	up	-	NA	universal stress protein domain containing protein	Rossmann-like alpha/beta/alpha sandwich fold domain containing protein.
LOC_Os04g24340	Os04g0308600	NIL	-	-	up	NA	phytase	Similar to H0211A12.11 protein.
LOC_Os05g22718	NA	NIL	-	-	up	NA	chloroplast 30S ribosomal protein S8	NA
LOC_Os06g08580	Os06g0184900	NIL	-	-	up	OsHCT3	transferase family protein	Transferase family protein.
LOC_Os06g35480	Os06g0546500	NIL	-	-	up	NA	peroxidase precursor	Similar to Class III peroxidase GvPx2b (Fragment).
LOC_Os09g31380	Os09g0489200	NIL	-	-	up	NA	jmjC domain-containing protein 5	Similar to transcription factor jumonji (jmjC) domain-containing protein.

## Sheet: Table S4
Table S4a. Down-regulated DEGs in which expression was down-regulated during fGS in Sasanishiki
MSU	RAPdb	DEG	0.5h	1.5h	3h	Symbol	MSU_description	RAPdb_description
LOC_Os01g08860	Os01g0184100	Common	down	down	down	OsHSP18.2|Oshsp18.0-CII	hsp20/alpha crystallin family protein	Class II small heat shock protein, Positive regulation in both Xoo resistance and heat/salt tolerance
LOC_Os01g62290	Os01g0840100	Common	down	down	down	NA	DnaK family protein	Heat shock protein Hsp70 family protein.
LOC_Os02g01540	NA	Common	down	down	down	NA	ribosomal protein	NA
LOC_Os02g08490	Os02g0181900	Common	down	down	down	CLPB-M	chaperone protein clpB 1	Similar to ClpB.
LOC_Os02g40900	Os02g0622500	Common	down	down	down	NA	RNA recognition motif containing protein	Conserved hypothetical protein.
LOC_Os02g52150	Os02g0758000	Common	down	down	down	HSP24.1	heat shock 22 kDa protein, mitochondrial precursor	Similar to Low molecular weight heat shock protein precursor (Mitochondrial small heat shock protein 22).
LOC_Os03g06630	Os03g0161900	Common	down	down	down	OsHSFA2d|OsHSF7	heat stress transcription factor	Similar to Isoform 2 of Heat stress transcription factor A-2d.
LOC_Os03g13450	Os03g0237500	Common	down	down	down	NA	NA	Similar to predicted protein.
LOC_Os03g16020	Os03g0266900	Common	down	down	down	HSP17.3	hsp20/alpha crystallin family protein	Low molecular mass heat shock protein Oshsp17.3.
LOC_Os03g16030	Os03g0267000	Common	down	down	down	OsHsp18.0-CI|Oshsp18.0	hsp20/alpha crystallin family protein	Low molecular mass heat shock protein Oshsp18.0.
LOC_Os03g16860	Os03g0276500	Common	down	down	down	HSP71.1	DnaK family protein	Similar to Heat shock protein 70.
LOC_Os03g18200	Os03g0293000	Common	down	down	down	OsERdj3A	heat shock protein DnaJ	Similar to DnaJ domain containing protein, expressed.
LOC_Os03g53340	Os03g0745000	Common	down	down	down	HSFA2A	HSF-type DNA-binding domain containing protein	Similar to Heat stress transcription factor A-2a.
LOC_Os03g57340	Os03g0787300	Common	down	down	down	OsDjA5	chaperone protein dnaJ	Similar to DnaJ homolog.
LOC_Os04g01740	Os04g0107900	Common	down	down	down	NA	heat shock protein	Similar to Heat shock protein 82.
LOC_Os04g28420	Os04g0352400	Common	down	down	down	NA	peptidyl-prolyl isomerase	Peptidyl-prolyl cis-trans isomerase, FKBP-type domain containing protein.
LOC_Os04g40380	Os04g0479900	Common	down	down	down	NA	NA	Conserved hypothetical protein.
LOC_Os04g45480	Os04g0538000	Common	down	down	down	NA	heat shock protein STI	Tetratricopeptide TPR-1 domain containing protein.
LOC_Os04g48030	Os04g0568700	Common	down	down	down	HSFB2A	heat stress transcription factor B-1	Similar to Heat stress transcription factor Spl7 (Heat shock transcription factor) (Heat shock factor RHSF10).
LOC_Os05g23140	Os05g0296800	Common	down	down	down	NA	retrotransposon protein, LINE subclass	Similar to Retrotransposon Karma DNA, complete sequence.
LOC_Os05g33700	Os05g0407100	Common	down	down	down	NA	4F5 protein family protein	Four F5 protein family protein.
LOC_Os05g38530	Os05g0460000	Common	down	down	down	NA	DnaK family protein	Similar to 70 kDa heat shock cognate protein 1.
LOC_Os05g48810	Os05g0562300	Common	down	down	down	OsDjB7	dnaJ domain containing protein	Similar to DnaJ-like protein.
LOC_Os06g06490	Os06g0159900	Common	down	down	down	OsPUB63	U-box domain containing heat shock protein	Similar to Arm repeat containing protein.
LOC_Os06g09560	Os06g0195800	Common	down	down	down	OsDjC53	heat shock protein DnaJ	Similar to DNAJ heat shock N-terminal domain-containing protein.
LOC_Os06g30970	Os06g0506600	Common	down	down	down	OsUBC17	ubiquitin-conjugating enzyme	Similar to Ubiquitin carrier protein.
LOC_Os06g39240	Os06g0592500	Common	down	down	down	NA	endothelial differentiation-related factor 1	Similar to Ethylene-responsive transcriptional coactivator.
LOC_Os06g51260	Os06g0728700	Common	down	down	down	NA	MYB family transcription factor	Homeodomain-like containing protein.
LOC_Os07g43740	Os07g0631200	Common	down	down	down	NA	zinc finger, C3HC4 type domain containing protein	Zinc finger, RING/FYVE/PHD-type domain containing protein.
LOC_Os08g09690	Os08g0196700	Common	down	down	down	OsNF-YA7	nuclear transcription factor Y subunit	HAP2 subunit of HAP complex, Nuclear Factor Y (NF-YA) transcription factor, Drought stress tolerance
LOC_Os08g39140	Os08g0500700	Common	down	down	down	NA	heat shock protein	Similar to Heat shock protein 82.
LOC_Os08g39150	Os08g0500800	Common	down	down	down	NA	NA	WLM domain containing protein.
LOC_Os08g40910	Os08g0520600	Common	down	down	down	NA	NA	Conserved hypothetical protein.
LOC_Os08g43334	Os08g0546800	Common	down	down	down	OsHsfB2b	HSF-type DNA-binding domain containing protein	Similar to Heat stress transcription factor B-2b.
LOC_Os09g31482	Os09g0491756	Common	down	down	down	C3H60	splicing factor U2AF	U2 snRNP auxiliary factor, small subunit.
LOC_Os10g22750	Os10g0373400	Common	down	down	down	NA	NA	Hypothetical protein.
LOC_Os10g28340	Os10g0419300	Common	down	down	down	OsHSF6|OsHsfA2c|OsHsfA6a	heat stress transcription factor	Heat stress transcription factor
LOC_Os11g05170	Os11g0149200	Common	down	down	down	NA	NA	Conserved hypothetical protein.
LOC_Os11g29810	Os11g0490300	Common	down	down	down	NA	NA	Hypothetical conserved gene.
LOC_Os11g31060	Os11g0506800	Common	down	down	down	BAG5	IQ calmodulin-binding and BAG domain containing protein	Similar to BAG domain containing protein.
LOC_Os12g12590	Os12g0227400	Common	down	down	down	NA	NADP-dependent oxidoreductase	Allyl alcohol dehydrogenase.
LOC_Os01g08560	Os01g0180800	Common	-	down	down	NA	DnaK family protein	Heat shock protein Hsp70 family protein.
LOC_Os01g08780	Os01g0183300	Common	-	down	down	NA	endonuclease/exonuclease/phosphatase family domain containing protein	Endonuclease/exonuclease/phosphatase domain containing protein.
LOC_Os01g12600	NA	Common	-	down	down	NA	retrotransposon protein	NA
LOC_Os01g13760	Os01g0239100	Common	-	down	down	OsDjB1	dnaJ domain containing protein	Heat shock protein DnaJ family protein.
LOC_Os01g18100	Os01g0283500	Common	-	down	down	NA	OsRhmbd3 - Putative Rhomboid homologue	Similar to predicted protein.
LOC_Os01g21420	Os01g0316600	Common	-	down	down	NA	pre-mRNA-splicing factor SF2	Similar to pre-mRNA-splicing factor SF2.
LOC_Os01g37470	Os01g0555200	Common	-	down	down	NA	asp/Glu racemase	Asp/Glu racemase family protein.
LOC_Os01g38510	Os01g0565900	Common	-	down	down	NA	protein transport protein Sec61 subunit beta	Similar to Protein transport protein Sec61 beta subunit.
LOC_Os01g43540	Os01g0624500	Common	-	down	down	OsSGT1	suppressor of G2 allele of SKP1	Similar to Sgt1.
LOC_Os01g52110	Os01g0719100	Common	-	down	down	OsRZFP34	RING finger and CHY zinc finger domain-containing protein 1	Similar to RING finger and CHY zinc finger domain-containing protein 1.
LOC_Os01g52130	Os01g0719300	Common	-	down	down	NA	sulfate transporter	Similar to Sulfate transporter 3.1 (AST12) (AtST1).
LOC_Os01g55270	Os01g0757500	Common	-	down	down	NA	SGS domain containing protein	CS domain domain containing protein.
LOC_Os01g56180	Os01g0767600	Common	-	down	down	NA	NA	Conserved hypothetical protein.
LOC_Os01g74450	Os01g0975900	Common	-	down	down	TIP1;2	aquaporin protein	Similar to Tonoplast membrane integral protein ZmTIP1-2.
LOC_Os01g74580	Os01g0977200	Common	-	down	down	OsDjC15|OsP58B	dnaJ homolog subfamily C member	Similar to dnaJ subfamily C member 7.
LOC_Os02g02410	Os02g0115900	Common	-	down	down	OsBip1	DnaK family protein	Endosperm lumenal binding protein.
LOC_Os02g03320	Os02g0125600	Common	-	down	down	OsNIN5	plant neutral invertase domain containing protein	Plant neutral invertase family protein.
LOC_Os02g03710	Os02g0129800	Common	-	down	down	NA	UP-9A	Conserved hypothetical protein.
LOC_Os02g04650	Os02g0139100	Common	-	down	down	NA	activator of 90 kDa heat shock protein ATPase homolog	Activator of Hsp90 ATPase, N-terminal domain containing protein.
LOC_Os02g06560	Os02g0160900	Common	-	down	down	NA	wound induced protein	Protein of unknown function wound-induced domain containing protein.
LOC_Os02g15930	Os02g0259900	Common	-	down	down	NA	NA	Conserved hypothetical protein.
LOC_Os02g16040	Os02g0261100	Common	-	down	down	OsUBC15	ubiquitin-conjugating enzyme	Ubiquitin-conjugating enzyme E2, Elicitor-induced defense response
LOC_Os02g22580	NA	Common	-	down	down	NA	NA	NA
LOC_Os02g28980	Os02g0491400	Common	-	down	down	rFKBP75	peptidyl-prolyl isomerase	Similar to Peptidylprolyl isomerase.
LOC_Os02g40730	Os02g0620600	Common	-	down	down	OsAMT1;2|OsAMT1.2	ammonium transporter protein	Ammonium transporter, Ammonium uptake
LOC_Os02g42350	Os02g0635200	Common	-	down	down	NA	nitrilase	Similar to Nitrilase 2 (EC 3.5.5.1).
LOC_Os02g43020	Os02g0644100	Common	-	down	down	NA	heat shock protein STI	Similar to Heat shock protein STI (Stress inducible protein) (GmSTI).
LOC_Os02g44770	Os02g0668000	Common	-	down	down	NA	uncharacterized mscS family protein	Membrane protein, At2g17000, predicted domain containing protein.
LOC_Os02g47110	Os02g0699300	Common	-	down	down	OsARFB1d	ADP-ribosylation factor	Similar to ADP-ribosylation factor-like protein.
LOC_Os02g53490	Os02g0775100	Common	-	down	down	OsMTP8	cation efflux family protein	Manganese (Mn) cation diffusion facilitator (Mn-CDF), Mn tolerance
LOC_Os02g54130	Os02g0782300	Common	-	down	down	OsDjC23	heat shock protein DnaJ	Similar to Heat shock-like protein.
LOC_Os02g56900	Os02g0814000	Common	-	down	down	NA	thioredoxin family protein	Protein of unknown function DUF862, eukaryotic domain containing protein.
LOC_Os03g02260	Os03g0113700	Common	-	down	down	ISC24	DnaK family protein	Similar to Heat shock 70 kDa protein, mitochondrial precursor.
LOC_Os03g06040	Os03g0155900	Common	-	down	down	EXPA18	expansin precursor	Alpha-expansin OsEXPA18.
LOC_Os03g06050	Os03g0156000	Common	-	down	down	EXPA19	expansin precursor	Alpha-expansin OsEXPA19.
LOC_Os03g06060	Os03g0156300	Common	-	down	down	EXPA20	expansin precursor	Alpha-expansin OsEXPA20.
LOC_Os03g07870	Os03g0174800	Common	-	down	down	NA	NA	Conserved hypothetical protein.
LOC_Os03g09970	Os03g0195800	Common	-	down	down	NA	sulfate transporter	Similar to Sulfate transporter (Fragment).
LOC_Os03g15890	Os03g0265600	Common	-	down	down	NA	RNA recognition motif containing protein	Similar to Transformer-2-like protein.
LOC_Os03g15960	Os03g0266300	Common	-	down	down	HSP17.9A	hsp20/alpha crystallin family protein	Class I low-molecular-weight heat shock protein 17.9.
LOC_Os03g16920	Os03g0277300	Common	-	down	down	NA	DnaK family protein	Heat shock protein 70.
LOC_Os03g19436	Os03g0307333	Common	-	down	down	NA	NA	Hypothetical conserved gene.
LOC_Os03g20120	Os03g0316200	Common	-	down	down	NA	glycosyl transferase 8 domain containing protein	Similar to Galactinol synthase (Fragment).
LOC_Os03g21110	Os03g0328300	Common	-	down	down	NA	emp24/gp25L/p24 family protein	Hypothetical conserved gene.
LOC_Os03g22270	Os03g0342900	Common	-	down	down	NA	auxin-repressed protein	Dormancyauxin associated family protein.
LOC_Os03g25770	Os03g0374575	Common	-	down	down	NA	RNA recognition motif containing protein	Similar to RNA recognition motif family protein, expressed.
LOC_Os03g26460	Os03g0381300	Common	-	down	down	NA	CS domain containing protein	CS domain domain containing protein.
LOC_Os03g27019	Os03g0387900	Common	-	down	down	NA	NA	Conserved hypothetical protein.
LOC_Os03g47500	Os03g0678400	Common	-	down	down	NA	zinc finger, C3HC4 type domain containing protein	Zinc finger, RING/FYVE/PHD-type domain containing protein.
LOC_Os03g49430	Os03g0701100	Common	-	down	down	NA	pre-mRNA-splicing factor	Similar to Prp18 domain containing protein, expressed.
LOC_Os03g50130	Os03g0709000	Common	-	down	down	NA	microsomal glutathione S-transferase 3	Membrane-associated, eicosanoid and glutathione metabolism (MAPEG) domain containing protein.
LOC_Os03g51010	Os03g0719400	Common	-	down	down	NA	hydrolase, alpha/beta fold family domain containing protein	Alpha/beta hydrolase fold-1 domain containing protein.
LOC_Os03g56540	Os03g0776900	Common	-	down	down	OsDjC35	heat shock protein DnaJ	Similar to mitochondrial import inner membrane translocase subunit TIM14.
LOC_Os03g58970	Os03g0804400	Common	-	down	down	NA	NA	Vps51/Vps67 domain containing protein.
LOC_Os03g61670	Os03g0832200	Common	-	down	down	NA	calreticulin precursor	Similar to Calcium-binding protein precursor (Calreticulin).
LOC_Os04g05010	Os04g0136700	Common	-	down	down	OsCBSX5	CBS domain containing membrane protein	Cystathionine beta-synthase, core domain containing protein.
LOC_Os04g31790	Os04g0387300	Common	-	down	down	NA	NA	Similar to OSIGBa0075F02.1 protein.
LOC_Os04g32950	Os04g0402100	Common	-	down	down	OsCNX	calreticulin precursor protein	Similar to Calnexin (Fragment).
LOC_Os04g44100	Os04g0521700	Common	-	down	down	NA	NA	Similar to OSIGBa0131L05.9 protein.
LOC_Os04g48750	Os04g0576800	Common	-	down	down	NA	3-oxo-5-alpha-steroid 4-dehydrogenase	Similar to predicted protein.
LOC_Os04g57300	Os04g0668700	Common	-	down	down	NA	phosphatidylinositol 3- and 4-kinase family protein	Phosphatidylinositol 3- and 4-kinase, catalytic domain containing protein.
LOC_Os04g57930	Os04g0676100	Common	-	down	down	NA	thioredoxin	Similar to Thioredoxin X, chloroplast precursor.
LOC_Os05g03910	Os05g0129900	Common	-	down	down	NA	RNA polymerase II-associated protein 3	Tetratricopeptide-like helical domain containing protein.
LOC_Os05g06440	Os05g0156500	Common	-	down	down	OsDjB6|OsERdj3A	dnaJ homolog subfamily B member 11 precursor	Similar to Apobec-1 binding protein 2.
LOC_Os05g09550	Os05g0187800	Common	-	down	down	NA	Der1-like family domain containing protein	DERLIN-like protein, ER-associated protein degradation factor, Response to ER stress
LOC_Os05g23740	Os05g0303000	Common	-	down	down	OsHsp70CP1	DnaK family protein	Similar to Chloroplast heat shock protein 70.
LOC_Os05g29050	Os05g0358700	Common	-	down	down	PLDzeta1	phospholipase D p1	Similar to predicted protein.
LOC_Os05g34510	Os05g0417700	Common	-	down	down	NA	NA	Hypothetical conserved gene.
LOC_Os05g35970	Os05g0435400	Common	-	down	down	NA	NA	Conserved hypothetical protein.
LOC_Os05g38270	Os05g0456925	Common	-	down	down	NA	regulator of chromosome condensation	Similar to regulator of chromosome condensation (RCC1) family protein.
LOC_Os05g44340	Os05g0519700	Common	-	down	down	HSP101|OsClpB-cyt|HSP100	heat shock protein 101	Heat shock protein, Long-term acquired thermotolerance
LOC_Os05g45830	Os05g0534600	Common	-	down	down	NA	NA	CASC3/Barentsz eIF4AIII binding domain containing protein.
LOC_Os05g51110	Os05g0588700	Common	-	down	down	NA	NA	Paired amphipathic helix domain containing protein.
LOC_Os06g02620	Os06g0116800	Common	-	down	down	OsDjA9	chaperone protein dnaJ	Similar to GFA2.
LOC_Os06g04040	Os06g0131100	Common	-	down	down	OsWD40-124	WD domain, G-beta repeat domain containing protein	Similar to guanine nucleotide-binding protein beta subunit-like protein 1.
LOC_Os06g09820	Os06g0198500	Common	-	down	down	NA	cupin superfamily protein	RmlC-like jelly roll fold domain containing protein.
LOC_Os06g11610	Os06g0219500	Common	-	down	down	NA	heat shock 22 kDa protein, mitochondrial precursor	Similar to 26.2 kDa heat shock protein, mitochondrial.
LOC_Os06g12530	Os06g0231300	Common	-	down	down	NA	CS domain containing protein	CS domain domain containing protein.
LOC_Os06g12940	Os06g0235900	Common	-	down	down	NA	NA	Conserved hypothetical protein.
LOC_Os06g14240	Os06g0253100	Common	-	down	down	NA	hsp20/alpha crystallin family protein	Heat shock protein Hsp20 domain containing protein.
LOC_Os06g15390	Os06g0264700	Common	-	down	down	NA	acylphosphatase	Acylphosphatase domain containing protein.
LOC_Os06g16630	NA	Common	-	down	down	NA	NA	NA
LOC_Os06g19260	Os06g0296700	Common	-	down	down	NA	cadmium tolerance factor	C-type lectin, conserved site domain containing protein.
LOC_Os06g39260	Os06g0593100	Common	-	down	down	OsUGT4	solute carrier family 35 member B1	Similar to UDP-galactose/UDP-glucose transporter.
LOC_Os06g41770	Os06g0622700	Common	-	down	down	OsbZIP50|OsbZIP74	bZIP transcription factor domain containing protein	bZIP transcription factor, Endoplasmic reticulum stress response
LOC_Os06g41910	Os06g0624700	Common	-	down	down	NA	NA	Protein of unknown function DUF23 family protein.
LOC_Os06g46900	Os06g0682900	Common	-	down	down	HSA32	phosphosulfolactate synthase-related protein	Heat stress associated protein, Long-term acquired thermotolerance
LOC_Os06g50300	Os06g0716700	Common	-	down	down	Hsp90|rHsp90|OSGrp94	heat shock protein	Similar to Heat shock protein 90.
LOC_Os07g08140	Os07g0178600	Common	-	down	down	HSFA2B	heat stress transcription factor	Similar to Heat shock transcription factor 29 (Fragment).
LOC_Os07g08840	Os07g0186000	Common	-	down	down	OsTrx23|OsTRXh1	thioredoxin	H-type thioredoxin, Regulation of the apoplastic reactive oxygen species, Stress response
LOC_Os07g14270	Os07g0246200	Common	-	down	down	NA	calreticulin precursor protein	Similar to Calreticulin (Fragment).
LOC_Os07g16364	Os07g0267300	Common	-	down	down	NA	NA	Hypothetical gene.
LOC_Os07g20320	Os07g0298700	Common	-	down	down	NA	retrotransposon protein, Ty3-gypsy subclass	Similar to OSIGBa0124C14.5 protein.
LOC_Os07g30300	Os07g0486500	Common	-	down	down	NA	small G protein family protein	RhoGAP domain containing protein.
LOC_Os07g34710	Os07g0531400	Common	-	down	down	NA	peroxidase precursor	Similar to Peroxidase 27 precursor (EC 1.11.1.7) (Atperox P27) (PRXR7) (ATP12a).
LOC_Os07g43950	Os07g0633200	Common	-	down	down	NA	RNA recognition motif containing protein	Similar to SC35-like splicing factor SCL30a, 30a kD.
LOC_Os07g45330	Os07g0647600	Common	-	down	down	NA	NA	Myb/SANT-like domain domain containing protein.
LOC_Os07g48820	Os07g0687700	Common	-	down	down	NA	transcription factor	Similar to Transcription factor HBP-1b(C38) (Fragment).
LOC_Os08g05970	Os08g0156000	Common	-	down	down	NA	NA	Conserved hypothetical protein.
LOC_Os08g10500	Os08g0205800	Common	-	down	down	NA	NA	Hypothetical conserved gene.
LOC_Os08g17680	Os08g0278900	Common	-	down	down	NA	stromal cell-derived factor 2-like protein precursor	MIR domain containing protein.
LOC_Os08g36150	Os08g0464000	Common	-	down	down	NA	activator of 90 kDa heat shock protein ATPase homolog	Activator of Hsp90 ATPase homologue 1-like family protein.
LOC_Os08g41390	Os08g0525600	Common	-	down	down	rFKBP64	peptidyl-prolyl isomerase	Similar to Peptidylprolyl isomerase; FK506-binding protein.
LOC_Os09g27330	Os09g0445600	Common	-	down	down	NA	oxidoreductase/ transition metal ion binding protein	Similar to oxidoreductase/ transition metal ion binding protein.
LOC_Os09g27830	Os09g0451500	Common	-	down	down	NA	OsPDIL2-3 protein disulfide isomerase PDIL2-3	Similar to protein disulfide isomerase.
LOC_Os09g29840	Os09g0474300	Common	-	down	down	HSP74.8	heat shock protein	Similar to Heat-shock protein precursor.
LOC_Os09g35790	Os09g0526600	Common	-	down	down	HSFB2C	HSF-type DNA-binding domain containing protein	Similar to Isoform 2 of Heat stress transcription factor B-2c.
LOC_Os10g02920	Os10g0118800	Common	-	down	down	NA	cytochrome b561	Hypothetical conserved gene.
LOC_Os10g32550	Os10g0462900	Common	-	down	down	NA	T-complex protein	Similar to mitochondrial chaperonin-60.
LOC_Os10g32770	Os10g0465000	Common	-	down	down	OsWD40-177	WD repeat-containing protein	Hypothetical conserved gene.
LOC_Os10g39500	Os10g0540800	Common	-	down	down	NA	NA	Conserved hypothetical protein.
LOC_Os10g41820	Os10g0567800	Common	-	down	down	NA	dynamin family protein	Similar to Dynamin-related protein 1E (Dynamin-like protein E) (Dynamin-like protein 4) (Dynamin-like protein DLP2).
LOC_Os11g18830	Os11g0293300	Common	-	down	down	NA	survival motor neuron containing protein	Survival motor neuron interacting protein 1 family protein.
LOC_Os11g29000	Os11g0479400	Common	-	down	down	NA	pollen signalling protein with adenylyl cyclase activity	Similar to Leucine Rich Repeat family protein.
LOC_Os11g31740	Os11g0518600	Common	-	down	down	NA	NA	Conserved hypothetical protein.
LOC_Os11g44940	Os11g0673100	Common	-	down	down	NA	seed maturation protein PM27	Conserved hypothetical protein.
LOC_Os11g47760	Os11g0703900	Common	-	down	down	HSP70	DnaK family protein	Heat shock protein 70.
LOC_Os12g05050	Os12g0145100	Common	-	down	down	NA	stem-specific protein TSJT1	Similar to Wali7 protein (Fragment).
LOC_Os12g14220	Os12g0245700	Common	-	down	down	NA	NA	Hypothetical conserved gene.
LOC_Os12g32580	Os12g0510200	Common	-	down	down	NA	NA	Conserved hypothetical protein.
LOC_Os12g32986	Os12g0514500	Common	-	down	down	NA	heat shock protein	Similar to Heat-shock protein precursor.
LOC_Os12g38480	Os12g0573000	Common	-	down	down	NA	NA	Domain of unknown function DUF304l domain containing protein.
LOC_Os12g40910	Os12g0601500	Common	-	down	down	NA	NA	Conserved hypothetical protein.
LOC_Os01g59090	Os01g0805300	Common	-	down	-	NA	thylakoid lumenal 20 kDa protein	Mog1/PsbP, alpha/beta/alpha sandwich domain containing protein.
LOC_Os02g04860	Os02g0141500	Common	-	down	-	NA	NA	Conserved hypothetical protein.
LOC_Os02g13330	Os02g0226801	Common	-	down	-	OsPYL2	bet v I allergen family protein	Similar to bet v I allergen family protein.
LOC_Os03g60080	Os03g0815100	Common	-	down	-	OsNAC19|SNAC1|OsNAC9	NAC domain-containing protein 67	Similar to OsNAC6 protein.
LOC_Os05g40060	Os05g0478400	Common	-	down	-	WRKY48	WRKY48	Similar to WRKY transcription factor 48.
LOC_Os05g43040	Os05g0506000	Common	-	down	-	NA	tetratricopeptide repeat domain containing protein	Similar to MS5-like protein (Fragment).
LOC_Os09g20220	Os09g0367700	Common	-	down	-	GSTU5	glutathione S-transferase	Similar to GST6 protein (EC 2.5.1.18).
LOC_Os09g30418	Os09g0482550	Common	-	down	-	NA	heat shock protein	Late embryogenesis abundant protein, LEA-18 domain containing protein.
LOC_Os01g09220	Os01g0186900	Common	-	-	down	NA	transposon protein, CACTA, En/Spm sub-class	Similar to cDNA clone:001-117-G12, full insert sequence.
LOC_Os01g16350	Os01g0269000	Common	-	-	down	NA	hydroxymethylglutaryl-CoA lyase	Similar to Hydroxymethylglutaryl-CoA lyase.
LOC_Os01g24700	Os01g0348800	Common	-	-	down	NA	NA	Similar to Salt-stress induced protein (Salt protein).
LOC_Os01g24710	Os01g0348900	Common	-	-	down	OsSalT|OsMBL1	jacalin-like lectin domain containing protein	Jacalin-related mannose-binding lectin, Salinity tolerance
LOC_Os01g34590	Os01g0530100	Common	-	-	down	NA	NA	Conserved hypothetical protein.
LOC_Os01g46290	Os01g0651800	Common	-	-	down	NA	lipase	Lipase, class 3 family protein.
LOC_Os01g50580	NA	Common	-	-	down	NA	cytochrome P450	NA
LOC_Os01g51360	Os01g0710700	Common	-	-	down	NA	lipase	Lipase, class 3 family protein.
LOC_Os01g64120	Os01g0860601	Common	-	-	down	NA	2Fe-2S iron-sulfur cluster binding domain containing protein	Similar to Ferredoxin, root R-B1.
LOC_Os01g71380	Os01g0941200	Common	-	-	down	NA	glycosyl hydrolases family 17	Similar to Glucan endo-1, 3-beta-glucosidase GII precursor (EC 3.2.1.39) ((1->3)- beta-glucan endohydrolase GII) ((1->3)-beta-glucanase isoenzyme GII) (Beta-1, 3-endoglucanase GII).
LOC_Os01g74110	Os01g0972200	Common	-	-	down	OsZIP1	metal cation transporter	Similar to Zinc transporter 2 precursor (ZRT/IRT-like protein 2).
LOC_Os02g01280	Os02g0102900	Common	-	-	down	OsCPn60beta2|OsCPn60b2	T-complex protein	Similar to RuBisCO subunit binding-protein beta subunit, chloroplast (60 kDa chaperonin beta subunit) (CPN-60 beta) (Fragment).
LOC_Os02g02524	Os02g0117200	Common	-	-	down	NA	canopy homolog 2 precursor	Similar to MIR-interacting saposin-like protein.
LOC_Os02g33820	Os02g0543000	Common	-	-	down	Asr3|OsASR3	abscisic stress-ripening	Abscisic stress ripening protein 1.
LOC_Os02g35160	Os02g0557600	Common	-	-	down	NA	ligatin	Translation initiation factor SUI1 domain containing protein.
LOC_Os02g36570	Os02g0575500	Common	-	-	down	OsABC1-2	ABC1 family domain containing protein	Similar to ABC transporter-like.
LOC_Os02g44080	Os02g0658100	Common	-	-	down	TIP2;1	aquaporin protein	Similar to tonoplast intrinsic protein2.
LOC_Os02g51080	Os02g0744900	Common	-	-	down	LYL1|OsChlP|OsGGR	FAD binding domain containing protein	Geranylgeranyl reductase (EC:1.3.1.83), Chlorophyll and &alpha;-tocopherol synthesis, Response to light stress, Protection of photooxidative damage
LOC_Os02g52010	Os02g0756800	Common	-	-	down	NA	phosphate-induced protein 1 conserved region domain containing protein	Phosphate-induced protein 1 conserved region family protein.
LOC_Os02g52270	Os02g0760000	Common	-	-	down	OsDjC22	heat shock protein DnaJ	Similar to chaperone protein dnaJ.
LOC_Os03g03980	Os03g0131800	Common	-	-	down	NA	coiled-coil domain-containing protein 124	Similar to H0211B05.1 protein.
LOC_Os03g21040	Os03g0327600	Common	-	-	down	NA	stress responsive protein	Ricin B-related lectin domain containing protein.
LOC_Os03g22010	Os03g0339300	Common	-	-	down	NA	peroxidase precursor	Hypothetical conserved gene.
LOC_Os03g30420	Os03g0417700	Common	-	-	down	NA	cytochrome P450	Similar to Phytochrome P450.
LOC_Os03g32470	Os03g0439500	Common	-	-	down	NA	leucoanthocyanidin dioxygenase	2OG-Fe(II) oxygenase domain containing protein.
LOC_Os03g38500	Os03g0581650	Common	-	-	down	NA	NA	Conserved hypothetical protein.
LOC_Os03g40260	Os03g0599600	Common	-	-	down	NA	Regulator of chromosome condensation domain containing protein	Regulator of chromosome condensation, RCC1 domain containing protein.
LOC_Os03g42130	Os03g0618300	Common	-	-	down	NA	gibberellin 20 oxidase 2	Isopenicillin N synthase family protein.
LOC_Os03g48770	Os03g0693900	Common	-	-	down	OsOxO3	Cupin domain containing protein	Similar to Oxalate oxidase 1 (EC 1.2.3.4) (Germin).
LOC_Os03g63970	Os03g0856700	Common	-	-	down	OsGA20ox1|GNP1|SDSFL1	gibberellin 20 oxidase 1	Gibberellin 20 oxidase 1 (EC 1.14.11.-) (Gibberellin C-20 oxidase 1) (GA 20-oxidase 1) (Os20ox).
LOC_Os04g31290	Os04g0381700	Common	-	-	down	NA	helix-loop-helix DNA-binding domain containing protein	Similar to OSIGBa0092E09.4 protein.
LOC_Os04g45510	Os04g0538300	Common	-	-	down	NA	NA	Hypothetical conserved gene.
LOC_Os04g51080	Os04g0599400	Common	-	-	down	NA	scramblase	Scramblase family protein.
LOC_Os04g53310	Os04g0624600	Common	-	-	down	SSIII-1	soluble starch synthase 3, chloroplast precursor	Starch synthase, Starch biosynthesis
LOC_Os04g56390	Os04g0659000	Common	-	-	down	NA	NA	Similar to OSIGBa0132E09-OSIGBa0108L24.10 protein.
LOC_Os05g02060	Os05g0111200	Common	-	-	down	NA	mitochondrial import inner membrane translocase subunit Tim17	Similar to Amino acid selective channel protein.
LOC_Os05g30140	Os05g0364600	Common	-	-	down	NA	RNA recognition motif containing protein	Similar to pre-mRNA-splicing factor SF2.
LOC_Os05g41120	Os05g0490200	Common	-	-	down	NA	endoplasmic reticulum-Golgi intermediate compartment protein 3	Protein of unknown function DUF1692 domain containing protein.
LOC_Os05g46480	Os05g0542500	Common	-	-	down	OsLEA3|OsLEA3-1	late embryogenesis abundant protein, group 3	Similar to Isoform 2 of Late embryogenesis abundant protein, group 3.
LOC_Os05g50260	Os05g0578600	Common	-	-	down	NA	polygalacturonase	Similar to Polygalacturonase PG2.
LOC_Os06g10880	Os06g0211200	Common	-	-	down	OsAREB8|OsAREB1|OsbZIP46|OsABF2|ABL1	bZIP transcription factor	bZIP transcription factor, Positive regulator of ABA signaling, Drought tolerance
LOC_Os06g19170	NA	Common	-	-	down	NA	cadmium tolerance factor	NA
LOC_Os06g34070	Os06g0531600	Common	-	-	down	GELP84	GDSL-like lipase/acylhydrolase	Lipase, GDSL domain containing protein.
LOC_Os06g44280	Os06g0652600	Common	-	-	down	NA	retrotransposon protein, Ty3-gypsy subclass	Similar to Lustrin A.
LOC_Os06g49030	Os06g0703800	Common	-	-	down	NA	activator of 90 kDa heat shock protein ATPase homolog	Activator of Hsp90 ATPase, N-terminal domain containing protein.
LOC_Os07g12390	Os07g0226200	Common	-	-	down	NA	NA	Hypothetical protein.
LOC_Os07g38910	NA	Common	-	-	down	NA	histidine kinase	NA
LOC_Os07g42380	Os07g0615400	Common	-	-	down	NA	RNA recognition motif containing protein	Similar to Oligouridylate binding protein.
LOC_Os07g46700	Os07g0661600	Common	-	-	down	OsRFPHC-4	zinc finger, RING-type	Similar to RNA-binding protein-like protein.
LOC_Os07g49400	Os07g0694700	Common	-	-	down	OsAPX2|APXb	OsAPx2 - Cytosolic Ascorbate Peroxidase encoding gene 4,5,6,8	Ascorbate peroxidase, ROS homeostasis, Chloroplast protection, Carbohydrate metabolism, Plant architecture, Fertility maintenance
LOC_Os08g06110	Os08g0157600	Common	-	-	down	NA	MYB family transcription factor	MYB transcription factor, Circadian clock
LOC_Os08g23754	Os08g0326900	Common	-	-	down	NA	NA	Similar to WRKY DNA binding domain containing protein, expressed.
LOC_Os08g27850	Os08g0366100	Common	-	-	down	NA	endothelial differentiation-related factor 1	Similar to Endothelial differentiation-related factor 1 (EDF-1) (Multiprotein bridging factor 1) (MBF1).
LOC_Os08g37130	Os08g0476300	Common	-	-	down	NA	oxidoreductase, short chain dehydrogenase/reductase family domain containing protein	Glucose/ribitol dehydrogenase family protein.
LOC_Os09g23300	Os09g0396900	Common	-	-	down	OsVIT2	integral membrane protein	Protein of unknown function DUF125, transmembrane family protein.
LOC_Os10g05970	Os10g0150400	Common	-	-	down	OsPRP1.1	POEI12 - Pollen Ole e I allergen and extensin family protein precursor	Protein of unknown function DUF1210 family protein.
LOC_Os11g16960	Os11g0269900	Common	-	-	down	NA	carnitine racemase like protein	Hypothetical conserved gene.
LOC_Os11g16970	Os11g0270000	Common	-	-	down	NA	carnitine racemase like protein	Crotonase, core domain containing protein.
LOC_Os12g39320	Os12g0582800	Common	-	-	down	OsDDP9	DUF221 domain containing protein	Protein of unknown function DUF221 domain containing protein.
LOC_Os03g15680	Os03g0263300	Sasa	down	-	down	NA	nodulation-signaling pathway 2 protein	GRAS-domain transcription factor, Strigolactone (SL) biosynthesis
LOC_Os01g55080	Os01g0754800	Sasa	-	down	down	NA	NA	Hypothetical protein.
LOC_Os01g56480	Os01g0771300	Sasa	-	down	down	NA	NA	Hypothetical protein.
LOC_Os03g58890	Os03g0803500	Sasa	-	down	down	NA	oxidoreductase	Similar to Prolyl 4-hydroxylase alpha-1 subunit-like protein.
LOC_Os05g38264	Os05g0456900	Sasa	-	down	down	NA	NA	Conserved hypothetical protein.
LOC_Os10g35830	Os10g0502300	Sasa	-	down	down	NA	NA	Hypothetical conserved gene.
LOC_Os11g05050	Os11g0147800	Sasa	-	down	down	NA	stem-specific protein TSJT1	Similar to Wali7 protein (Fragment).
LOC_Os01g04210	Os01g0133600	Sasa	-	down	-	NA	DNA binding protein	Hypothetical conserved gene.
LOC_Os03g15660	Os03g0263000	Sasa	-	down	-	ERF9	AP2 domain containing protein	Similar to TINY-like protein.
LOC_Os06g19444	Os06g0298200	Sasa	-	down	-	OsBBX19|OsM|DTH2|qDTH-2	CCT/B-box zinc finger protein	Similar to CCT motif family protein.
LOC_Os10g10290	NA	Sasa	-	down	-	NA	retrotransposon protein	NA
LOC_Os01g06230	NA	Sasa	-	-	down	SAUR1	OsSAUR1 - Auxin-responsive SAUR gene family member	NA
LOC_Os01g12720	Os01g0227200	Sasa	-	-	down	NA	protein kinase domain containing protein	Similar to Somatic embryogenesis receptor kinase-like protein.
LOC_Os01g21590	Os01g0318400	Sasa	-	-	down	NA	homeodomain	Conserved hypothetical protein.
LOC_Os01g70860	Os01g0934900	Sasa	-	-	down	NA	esterase	Probable esterase PIR7A.
LOC_Os02g01030	Os02g0100300	Sasa	-	-	down	HSP40	tetratricopeptide repeat domain containing protein	Heat shock protein (HSP40), Putative tetratricopeptide repeat(TPR)-containing protein, Growth and development, salt tolerance, abiotic stress tolerance
LOC_Os02g01220	Os02g0102300	Sasa	-	-	down	STR5	rhodanese-like domain containing protein	Arsenate reductase, Sulfurtransferase/rhodanese-like protein, Regulation of arsenic accumulation
LOC_Os02g09640	NA	Sasa	-	-	down	NA	NA	NA
LOC_Os02g17620	Os02g0276200	Sasa	-	-	down	NA	isochorismatase family protein	Similar to Isochorismatase family protein rutB.
LOC_Os02g22590	NA	Sasa	-	-	down	NA	NA	NA
LOC_Os02g32009	Os02g0519700	Sasa	-	-	down	NA	NA	Conserved hypothetical protein.
LOC_Os02g42360	Os02g0635400	Sasa	-	-	down	NA	NA	Non-protein coding transcript.
LOC_Os02g46690	Os02g0694100	Sasa	-	-	down	NA	OsFBD8 - F-box and FBD domain containing protein	Cyclin-like F-box domain containing protein.
LOC_Os02g52620	Os02g0764100	Sasa	-	-	down	NA	NA	Similar to DNA-binding protein RAV1.
LOC_Os02g53320	Os02g0773200	Sasa	-	-	down	NA	universal stress protein domain containing protein	UspA domain containing protein.
LOC_Os03g01620	NA	Sasa	-	-	down	NA	NA	NA
LOC_Os03g04370	Os03g0136500	Sasa	-	-	down	NA	protein-methionine-S-oxide reductase	Similar to protein-methionine-s-oxide reductase.
LOC_Os03g49730	Os03g0704200	Sasa	-	-	down	OsSET17|SDG716	zinc finger protein	Zinc finger, MYND-type domain containing protein.
LOC_Os04g23910	Os04g0304400	Sasa	-	-	down	OsMADS25	OsMADS25 - MADS-box family gene with MIKCc type-box	MADS-box transcription factor, Homologue of the AGL17-clade MADS-box genes, Regulation of root system development via auxin signalling
LOC_Os04g44460	Os04g0526300	Sasa	-	-	down	NA	sulfotransferase domain containing protein	Sulfotransferase family protein.
LOC_Os04g46390	Os04g0549600	Sasa	-	-	down	OsDjA6	chaperone protein dnaJ	Chaperone DnaJ protein, Negative regulation of rice innate immunity, Basal resistance to Magnaporthe oryzae
LOC_Os04g46530	Os04g0550900	Sasa	-	-	down	NA	retrotransposon protein	aquaporin TIP2-3.
LOC_Os04g54240	Os04g0635100	Sasa	-	-	down	NA	wound induced protein	Similar to H0315F07.12 protein.
LOC_Os05g02420	Os05g0114700	Sasa	-	-	down	NA	NA	Myb-type HTH DNA-binding domain domain containing protein.
LOC_Os05g38560	Os05g0460475	Sasa	-	-	down	NA	Core histone H2A/H2B/H3/H4 domain containing protein	Similar to Histone H2B.11.
LOC_Os06g01870	NA	Sasa	-	-	down	NA	NA	NA
LOC_Os06g44034	Os06g0649600	Sasa	-	-	down	SDT	NA	Non-protein coding transcript.
LOC_Os07g08390	Os07g0181500	Sasa	-	-	down	NA	plant-specific domain TIGR01615 family protein	Protein of unknown function DUF506, plant family protein.
LOC_Os07g17560	Os07g0277200	Sasa	-	-	down	NA	NA	Conserved hypothetical protein.
LOC_Os07g29700	Os07g0480300	Sasa	-	-	down	NA	NA	Hypothetical conserved gene.
LOC_Os07g33370	Os07g0517400	Sasa	-	-	down	NA	IQ calmodulin-binding motif family protein	IQ motif, EF-hand binding site domain containing protein.
LOC_Os07g41280	Os07g0604000	Sasa	-	-	down	NA	6-phosphogluconolactonase	Similar to 6-phosphogluconolactonase-like protein.
LOC_Os07g43925	Os07g0633000	Sasa	-	-	down	NA	NA	Hypothetical conserved gene.
LOC_Os08g29530	Os08g0384100	Sasa	-	-	down	NA	double-stranded RNA binding motif containing protein	Double-stranded RNA-binding-like domain containing protein.
LOC_Os09g11250	Os09g0284400	Sasa	-	-	down	NA	co-chaperone GrpE protein	GrpE nucleotide exchange factor domain containing protein.
LOC_Os09g14240	NA	Sasa	-	-	down	NA	NA	NA
LOC_Os09g26730	Os09g0438700	Sasa	-	-	down	NA	chaperonin	Similar to 20 kDa chaperonin, chloroplast precursor (Protein Cpn21) (Chloroplast protein Cpn10) (Chloroplast chaperonin 10) (Ch-CPN10) (Chaperonin 20).
LOC_Os09g34030	NA	Sasa	-	-	down	NA	NA	NA
LOC_Os10g18870	Os10g0335000	Sasa	-	-	down	NA	dirigent	Dirigent protein, Lignin biosynthesis
LOC_Os10g22050	Os10g0364900	Sasa	-	-	down	NA	NA	Conserved hypothetical protein.
LOC_Os11g16990	Os11g0270201	Sasa	-	-	down	NA	NA	Conserved hypothetical protein.
LOC_Os11g38710	NA	Sasa	-	-	down	NA	NA	NA
LOC_Os11g44660	NA	Sasa	-	-	down	NA	protein kinase	NA
LOC_Os12g02040	Os12g0111600	Sasa	-	-	down	OsHIGD5	hypoxia-responsive family protein	Hypoxia induced protein conserved region family protein.
LOC_Os12g05715	Os12g0153433	Sasa	-	-	down	NA	NA	Hypothetical gene.
Table S4b. Down-regulated DEGs in which expression was down-regulated during fGS in qSOR1-NIL
MSU	RAPdb	DEG	0.5h	1.5h	3h	Symbol	MSU_description	RAPdb_description
LOC_Os01g08860	Os01g0184100	Common	down	down	down	OsHSP18.2|Oshsp18.0-CII	hsp20/alpha crystallin family protein	Class II small heat shock protein, Positive regulation in both Xoo resistance and heat/salt tolerance
LOC_Os01g09220	Os01g0186900	Common	down	down	down	NA	transposon protein, CACTA, En/Spm sub-class	Similar to cDNA clone:001-117-G12, full insert sequence.
LOC_Os01g21420	Os01g0316600	Common	down	down	down	NA	pre-mRNA-splicing factor SF2	Similar to pre-mRNA-splicing factor SF2.
LOC_Os01g62290	Os01g0840100	Common	down	down	down	NA	DnaK family protein	Heat shock protein Hsp70 family protein.
LOC_Os02g01540	NA	Common	down	down	down	NA	ribosomal protein	NA
LOC_Os02g08490	Os02g0181900	Common	down	down	down	CLPB-M	chaperone protein clpB 1	Similar to ClpB.
LOC_Os02g40900	Os02g0622500	Common	down	down	down	NA	RNA recognition motif containing protein	Conserved hypothetical protein.
LOC_Os02g52150	Os02g0758000	Common	down	down	down	HSP24.1	heat shock 22 kDa protein, mitochondrial precursor	Similar to Low molecular weight heat shock protein precursor (Mitochondrial small heat shock protein 22).
LOC_Os02g56900	Os02g0814000	Common	down	down	down	NA	thioredoxin family protein	Protein of unknown function DUF862, eukaryotic domain containing protein.
LOC_Os03g06630	Os03g0161900	Common	down	down	down	OsHSFA2d|OsHSF7	heat stress transcription factor	Similar to Isoform 2 of Heat stress transcription factor A-2d.
LOC_Os03g13450	Os03g0237500	Common	down	down	down	NA	NA	Similar to predicted protein.
LOC_Os03g15890	Os03g0265600	Common	down	down	down	NA	RNA recognition motif containing protein	Similar to Transformer-2-like protein.
LOC_Os03g15960	Os03g0266300	Common	down	down	down	HSP17.9A	hsp20/alpha crystallin family protein	Class I low-molecular-weight heat shock protein 17.9.
LOC_Os03g16020	Os03g0266900	Common	down	down	down	HSP17.3	hsp20/alpha crystallin family protein	Low molecular mass heat shock protein Oshsp17.3.
LOC_Os03g16030	Os03g0267000	Common	down	down	down	OsHsp18.0-CI|Oshsp18.0	hsp20/alpha crystallin family protein	Low molecular mass heat shock protein Oshsp18.0.
LOC_Os03g16860	Os03g0276500	Common	down	down	down	HSP71.1	DnaK family protein	Similar to Heat shock protein 70.
LOC_Os03g16920	Os03g0277300	Common	down	down	down	NA	DnaK family protein	Heat shock protein 70.
LOC_Os03g18200	Os03g0293000	Common	down	down	down	OsERdj3A	heat shock protein DnaJ	Similar to DnaJ domain containing protein, expressed.
LOC_Os03g20120	Os03g0316200	Common	down	down	down	NA	glycosyl transferase 8 domain containing protein	Similar to Galactinol synthase (Fragment).
LOC_Os03g49430	Os03g0701100	Common	down	down	down	NA	pre-mRNA-splicing factor	Similar to Prp18 domain containing protein, expressed.
LOC_Os03g53340	Os03g0745000	Common	down	down	down	HSFA2A	HSF-type DNA-binding domain containing protein	Similar to Heat stress transcription factor A-2a.
LOC_Os03g57340	Os03g0787300	Common	down	down	down	OsDjA5	chaperone protein dnaJ	Similar to DnaJ homolog.
LOC_Os04g01740	Os04g0107900	Common	down	down	down	NA	heat shock protein	Similar to Heat shock protein 82.
LOC_Os04g05010	Os04g0136700	Common	down	down	down	OsCBSX5	CBS domain containing membrane protein	Cystathionine beta-synthase, core domain containing protein.
LOC_Os04g28420	Os04g0352400	Common	down	down	down	NA	peptidyl-prolyl isomerase	Peptidyl-prolyl cis-trans isomerase, FKBP-type domain containing protein.
LOC_Os04g40380	Os04g0479900	Common	down	down	down	NA	NA	Conserved hypothetical protein.
LOC_Os04g45480	Os04g0538000	Common	down	down	down	NA	heat shock protein STI	Tetratricopeptide TPR-1 domain containing protein.
LOC_Os04g48030	Os04g0568700	Common	down	down	down	HSFB2A	heat stress transcription factor B-1	Similar to Heat stress transcription factor Spl7 (Heat shock transcription factor) (Heat shock factor RHSF10).
LOC_Os05g23140	Os05g0296800	Common	down	down	down	NA	retrotransposon protein, LINE subclass	Similar to Retrotransposon Karma DNA, complete sequence.
LOC_Os05g33700	Os05g0407100	Common	down	down	down	NA	4F5 protein family protein	Four F5 protein family protein.
LOC_Os05g38270	Os05g0456925	Common	down	down	down	NA	regulator of chromosome condensation	Similar to regulator of chromosome condensation (RCC1) family protein.
LOC_Os05g38530	Os05g0460000	Common	down	down	down	NA	DnaK family protein	Similar to 70 kDa heat shock cognate protein 1.
LOC_Os05g44340	Os05g0519700	Common	down	down	down	HSP101|OsClpB-cyt|HSP100	heat shock protein 101	Heat shock protein, Long-term acquired thermotolerance
LOC_Os05g48810	Os05g0562300	Common	down	down	down	OsDjB7	dnaJ domain containing protein	Similar to DnaJ-like protein.
LOC_Os06g06490	Os06g0159900	Common	down	down	down	OsPUB63	U-box domain containing heat shock protein	Similar to Arm repeat containing protein.
LOC_Os06g09560	Os06g0195800	Common	down	down	down	OsDjC53	heat shock protein DnaJ	Similar to DNAJ heat shock N-terminal domain-containing protein.
LOC_Os06g11610	Os06g0219500	Common	down	down	down	NA	heat shock 22 kDa protein, mitochondrial precursor	Similar to 26.2 kDa heat shock protein, mitochondrial.
LOC_Os06g12940	Os06g0235900	Common	down	down	down	NA	NA	Conserved hypothetical protein.
LOC_Os06g14240	Os06g0253100	Common	down	down	down	NA	hsp20/alpha crystallin family protein	Heat shock protein Hsp20 domain containing protein.
LOC_Os06g30970	Os06g0506600	Common	down	down	down	OsUBC17	ubiquitin-conjugating enzyme	Similar to Ubiquitin carrier protein.
LOC_Os06g39240	Os06g0592500	Common	down	down	down	NA	endothelial differentiation-related factor 1	Similar to Ethylene-responsive transcriptional coactivator.
LOC_Os06g46900	Os06g0682900	Common	down	down	down	HSA32	phosphosulfolactate synthase-related protein	Heat stress associated protein, Long-term acquired thermotolerance
LOC_Os06g51260	Os06g0728700	Common	down	down	down	NA	MYB family transcription factor	Homeodomain-like containing protein.
LOC_Os07g43740	Os07g0631200	Common	down	down	down	NA	zinc finger, C3HC4 type domain containing protein	Zinc finger, RING/FYVE/PHD-type domain containing protein.
LOC_Os08g09690	Os08g0196700	Common	down	down	down	OsNF-YA7	nuclear transcription factor Y subunit	HAP2 subunit of HAP complex, Nuclear Factor Y (NF-YA) transcription factor, Drought stress tolerance
LOC_Os08g39140	Os08g0500700	Common	down	down	down	NA	heat shock protein	Similar to Heat shock protein 82.
LOC_Os08g39150	Os08g0500800	Common	down	down	down	NA	NA	WLM domain containing protein.
LOC_Os08g40910	Os08g0520600	Common	down	down	down	NA	NA	Conserved hypothetical protein.
LOC_Os08g43334	Os08g0546800	Common	down	down	down	OsHsfB2b	HSF-type DNA-binding domain containing protein	Similar to Heat stress transcription factor B-2b.
LOC_Os09g31482	Os09g0491756	Common	down	down	down	C3H60	splicing factor U2AF	U2 snRNP auxiliary factor, small subunit.
LOC_Os09g35790	Os09g0526600	Common	down	down	down	HSFB2C	HSF-type DNA-binding domain containing protein	Similar to Isoform 2 of Heat stress transcription factor B-2c.
LOC_Os10g22750	Os10g0373400	Common	down	down	down	NA	NA	Hypothetical protein.
LOC_Os10g28340	Os10g0419300	Common	down	down	down	OsHSF6|OsHsfA2c|OsHsfA6a	heat stress transcription factor	Heat stress transcription factor
LOC_Os11g05170	Os11g0149200	Common	down	down	down	NA	NA	Conserved hypothetical protein.
LOC_Os11g29810	Os11g0490300	Common	down	down	down	NA	NA	Hypothetical conserved gene.
LOC_Os11g31060	Os11g0506800	Common	down	down	down	BAG5	IQ calmodulin-binding and BAG domain containing protein	Similar to BAG domain containing protein.
LOC_Os05g40060	Os05g0478400	Common	down	-	-	WRKY48	WRKY48	Similar to WRKY transcription factor 48.
LOC_Os01g08560	Os01g0180800	Common	-	down	down	NA	DnaK family protein	Heat shock protein Hsp70 family protein.
LOC_Os01g13760	Os01g0239100	Common	-	down	down	OsDjB1	dnaJ domain containing protein	Heat shock protein DnaJ family protein.
LOC_Os01g18100	Os01g0283500	Common	-	down	down	NA	OsRhmbd3 - Putative Rhomboid homologue	Similar to predicted protein.
LOC_Os01g24700	Os01g0348800	Common	-	down	down	NA	NA	Similar to Salt-stress induced protein (Salt protein).
LOC_Os01g24710	Os01g0348900	Common	-	down	down	OsSalT|OsMBL1	jacalin-like lectin domain containing protein	Jacalin-related mannose-binding lectin, Salinity tolerance
LOC_Os01g37470	Os01g0555200	Common	-	down	down	NA	asp/Glu racemase	Asp/Glu racemase family protein.
LOC_Os01g38510	Os01g0565900	Common	-	down	down	NA	protein transport protein Sec61 subunit beta	Similar to Protein transport protein Sec61 beta subunit.
LOC_Os01g43540	Os01g0624500	Common	-	down	down	OsSGT1	suppressor of G2 allele of SKP1	Similar to Sgt1.
LOC_Os01g51360	Os01g0710700	Common	-	down	down	NA	lipase	Lipase, class 3 family protein.
LOC_Os01g52110	Os01g0719100	Common	-	down	down	OsRZFP34	RING finger and CHY zinc finger domain-containing protein 1	Similar to RING finger and CHY zinc finger domain-containing protein 1.
LOC_Os01g52130	Os01g0719300	Common	-	down	down	NA	sulfate transporter	Similar to Sulfate transporter 3.1 (AST12) (AtST1).
LOC_Os01g55270	Os01g0757500	Common	-	down	down	NA	SGS domain containing protein	CS domain domain containing protein.
LOC_Os01g56180	Os01g0767600	Common	-	down	down	NA	NA	Conserved hypothetical protein.
LOC_Os01g64120	Os01g0860601	Common	-	down	down	NA	2Fe-2S iron-sulfur cluster binding domain containing protein	Similar to Ferredoxin, root R-B1.
LOC_Os01g74450	Os01g0975900	Common	-	down	down	TIP1;2	aquaporin protein	Similar to Tonoplast membrane integral protein ZmTIP1-2.
LOC_Os01g74580	Os01g0977200	Common	-	down	down	OsDjC15|OsP58B	dnaJ homolog subfamily C member	Similar to dnaJ subfamily C member 7.
LOC_Os02g02410	Os02g0115900	Common	-	down	down	OsBip1	DnaK family protein	Endosperm lumenal binding protein.
LOC_Os02g02524	Os02g0117200	Common	-	down	down	NA	canopy homolog 2 precursor	Similar to MIR-interacting saposin-like protein.
LOC_Os02g03320	Os02g0125600	Common	-	down	down	OsNIN5	plant neutral invertase domain containing protein	Plant neutral invertase family protein.
LOC_Os02g04650	Os02g0139100	Common	-	down	down	NA	activator of 90 kDa heat shock protein ATPase homolog	Activator of Hsp90 ATPase, N-terminal domain containing protein.
LOC_Os02g04860	Os02g0141500	Common	-	down	down	NA	NA	Conserved hypothetical protein.
LOC_Os02g15930	Os02g0259900	Common	-	down	down	NA	NA	Conserved hypothetical protein.
LOC_Os02g28980	Os02g0491400	Common	-	down	down	rFKBP75	peptidyl-prolyl isomerase	Similar to Peptidylprolyl isomerase.
LOC_Os02g36570	Os02g0575500	Common	-	down	down	OsABC1-2	ABC1 family domain containing protein	Similar to ABC transporter-like.
LOC_Os02g40730	Os02g0620600	Common	-	down	down	OsAMT1;2|OsAMT1.2	ammonium transporter protein	Ammonium transporter, Ammonium uptake
LOC_Os02g42350	Os02g0635200	Common	-	down	down	NA	nitrilase	Similar to Nitrilase 2 (EC 3.5.5.1).
LOC_Os02g43020	Os02g0644100	Common	-	down	down	NA	heat shock protein STI	Similar to Heat shock protein STI (Stress inducible protein) (GmSTI).
LOC_Os02g44770	Os02g0668000	Common	-	down	down	NA	uncharacterized mscS family protein	Membrane protein, At2g17000, predicted domain containing protein.
LOC_Os02g47110	Os02g0699300	Common	-	down	down	OsARFB1d	ADP-ribosylation factor	Similar to ADP-ribosylation factor-like protein.
LOC_Os02g51080	Os02g0744900	Common	-	down	down	LYL1|OsChlP|OsGGR	FAD binding domain containing protein	Geranylgeranyl reductase (EC:1.3.1.83), Chlorophyll and &alpha;-tocopherol synthesis, Response to light stress, Protection of photooxidative damage
LOC_Os02g52010	Os02g0756800	Common	-	down	down	NA	phosphate-induced protein 1 conserved region domain containing protein	Phosphate-induced protein 1 conserved region family protein.
LOC_Os02g52270	Os02g0760000	Common	-	down	down	OsDjC22	heat shock protein DnaJ	Similar to chaperone protein dnaJ.
LOC_Os02g53490	Os02g0775100	Common	-	down	down	OsMTP8	cation efflux family protein	Manganese (Mn) cation diffusion facilitator (Mn-CDF), Mn tolerance
LOC_Os02g54130	Os02g0782300	Common	-	down	down	OsDjC23	heat shock protein DnaJ	Similar to Heat shock-like protein.
LOC_Os03g02260	Os03g0113700	Common	-	down	down	ISC24	DnaK family protein	Similar to Heat shock 70 kDa protein, mitochondrial precursor.
LOC_Os03g03980	Os03g0131800	Common	-	down	down	NA	coiled-coil domain-containing protein 124	Similar to H0211B05.1 protein.
LOC_Os03g06040	Os03g0155900	Common	-	down	down	EXPA18	expansin precursor	Alpha-expansin OsEXPA18.
LOC_Os03g06050	Os03g0156000	Common	-	down	down	EXPA19	expansin precursor	Alpha-expansin OsEXPA19.
LOC_Os03g06060	Os03g0156300	Common	-	down	down	EXPA20	expansin precursor	Alpha-expansin OsEXPA20.
LOC_Os03g09970	Os03g0195800	Common	-	down	down	NA	sulfate transporter	Similar to Sulfate transporter (Fragment).
LOC_Os03g21110	Os03g0328300	Common	-	down	down	NA	emp24/gp25L/p24 family protein	Hypothetical conserved gene.
LOC_Os03g22010	Os03g0339300	Common	-	down	down	NA	peroxidase precursor	Hypothetical conserved gene.
LOC_Os03g22270	Os03g0342900	Common	-	down	down	NA	auxin-repressed protein	Dormancyauxin associated family protein.
LOC_Os03g25770	Os03g0374575	Common	-	down	down	NA	RNA recognition motif containing protein	Similar to RNA recognition motif family protein, expressed.
LOC_Os03g26460	Os03g0381300	Common	-	down	down	NA	CS domain containing protein	CS domain domain containing protein.
LOC_Os03g27019	Os03g0387900	Common	-	down	down	NA	NA	Conserved hypothetical protein.
LOC_Os03g48770	Os03g0693900	Common	-	down	down	OsOxO3	Cupin domain containing protein	Similar to Oxalate oxidase 1 (EC 1.2.3.4) (Germin).
LOC_Os03g50130	Os03g0709000	Common	-	down	down	NA	microsomal glutathione S-transferase 3	Membrane-associated, eicosanoid and glutathione metabolism (MAPEG) domain containing protein.
LOC_Os03g51010	Os03g0719400	Common	-	down	down	NA	hydrolase, alpha/beta fold family domain containing protein	Alpha/beta hydrolase fold-1 domain containing protein.
LOC_Os03g56540	Os03g0776900	Common	-	down	down	OsDjC35	heat shock protein DnaJ	Similar to mitochondrial import inner membrane translocase subunit TIM14.
LOC_Os03g58970	Os03g0804400	Common	-	down	down	NA	NA	Vps51/Vps67 domain containing protein.
LOC_Os03g61670	Os03g0832200	Common	-	down	down	NA	calreticulin precursor	Similar to Calcium-binding protein precursor (Calreticulin).
LOC_Os04g31790	Os04g0387300	Common	-	down	down	NA	NA	Similar to OSIGBa0075F02.1 protein.
LOC_Os04g32950	Os04g0402100	Common	-	down	down	OsCNX	calreticulin precursor protein	Similar to Calnexin (Fragment).
LOC_Os04g44100	Os04g0521700	Common	-	down	down	NA	NA	Similar to OSIGBa0131L05.9 protein.
LOC_Os04g48750	Os04g0576800	Common	-	down	down	NA	3-oxo-5-alpha-steroid 4-dehydrogenase	Similar to predicted protein.
LOC_Os04g57300	Os04g0668700	Common	-	down	down	NA	phosphatidylinositol 3- and 4-kinase family protein	Phosphatidylinositol 3- and 4-kinase, catalytic domain containing protein.
LOC_Os04g57930	Os04g0676100	Common	-	down	down	NA	thioredoxin	Similar to Thioredoxin X, chloroplast precursor.
LOC_Os05g03910	Os05g0129900	Common	-	down	down	NA	RNA polymerase II-associated protein 3	Tetratricopeptide-like helical domain containing protein.
LOC_Os05g06440	Os05g0156500	Common	-	down	down	OsDjB6|OsERdj3A	dnaJ homolog subfamily B member 11 precursor	Similar to Apobec-1 binding protein 2.
LOC_Os05g09550	Os05g0187800	Common	-	down	down	NA	Der1-like family domain containing protein	DERLIN-like protein, ER-associated protein degradation factor, Response to ER stress
LOC_Os05g23740	Os05g0303000	Common	-	down	down	OsHsp70CP1	DnaK family protein	Similar to Chloroplast heat shock protein 70.
LOC_Os05g29050	Os05g0358700	Common	-	down	down	PLDzeta1	phospholipase D p1	Similar to predicted protein.
LOC_Os05g34510	Os05g0417700	Common	-	down	down	NA	NA	Hypothetical conserved gene.
LOC_Os05g35970	Os05g0435400	Common	-	down	down	NA	NA	Conserved hypothetical protein.
LOC_Os05g43040	Os05g0506000	Common	-	down	down	NA	tetratricopeptide repeat domain containing protein	Similar to MS5-like protein (Fragment).
LOC_Os05g45830	Os05g0534600	Common	-	down	down	NA	NA	CASC3/Barentsz eIF4AIII binding domain containing protein.
LOC_Os05g46480	Os05g0542500	Common	-	down	down	OsLEA3|OsLEA3-1	late embryogenesis abundant protein, group 3	Similar to Isoform 2 of Late embryogenesis abundant protein, group 3.
LOC_Os05g51110	Os05g0588700	Common	-	down	down	NA	NA	Paired amphipathic helix domain containing protein.
LOC_Os06g02620	Os06g0116800	Common	-	down	down	OsDjA9	chaperone protein dnaJ	Similar to GFA2.
LOC_Os06g04040	Os06g0131100	Common	-	down	down	OsWD40-124	WD domain, G-beta repeat domain containing protein	Similar to guanine nucleotide-binding protein beta subunit-like protein 1.
LOC_Os06g09820	Os06g0198500	Common	-	down	down	NA	cupin superfamily protein	RmlC-like jelly roll fold domain containing protein.
LOC_Os06g10880	Os06g0211200	Common	-	down	down	OsAREB8|OsAREB1|OsbZIP46|OsABF2|ABL1	bZIP transcription factor	bZIP transcription factor, Positive regulator of ABA signaling, Drought tolerance
LOC_Os06g12530	Os06g0231300	Common	-	down	down	NA	CS domain containing protein	CS domain domain containing protein.
LOC_Os06g15390	Os06g0264700	Common	-	down	down	NA	acylphosphatase	Acylphosphatase domain containing protein.
LOC_Os06g16630	NA	Common	-	down	down	NA	NA	NA
LOC_Os06g19260	Os06g0296700	Common	-	down	down	NA	cadmium tolerance factor	C-type lectin, conserved site domain containing protein.
LOC_Os06g39260	Os06g0593100	Common	-	down	down	OsUGT4	solute carrier family 35 member B1	Similar to UDP-galactose/UDP-glucose transporter.
LOC_Os06g41770	Os06g0622700	Common	-	down	down	OsbZIP50|OsbZIP74	bZIP transcription factor domain containing protein	bZIP transcription factor, Endoplasmic reticulum stress response
LOC_Os06g41910	Os06g0624700	Common	-	down	down	NA	NA	Protein of unknown function DUF23 family protein.
LOC_Os06g50300	Os06g0716700	Common	-	down	down	Hsp90|rHsp90|OSGrp94	heat shock protein	Similar to Heat shock protein 90.
LOC_Os07g08140	Os07g0178600	Common	-	down	down	HSFA2B	heat stress transcription factor	Similar to Heat shock transcription factor 29 (Fragment).
LOC_Os07g08840	Os07g0186000	Common	-	down	down	OsTrx23|OsTRXh1	thioredoxin	H-type thioredoxin, Regulation of the apoplastic reactive oxygen species, Stress response
LOC_Os07g14270	Os07g0246200	Common	-	down	down	NA	calreticulin precursor protein	Similar to Calreticulin (Fragment).
LOC_Os07g16364	Os07g0267300	Common	-	down	down	NA	NA	Hypothetical gene.
LOC_Os07g20320	Os07g0298700	Common	-	down	down	NA	retrotransposon protein, Ty3-gypsy subclass	Similar to OSIGBa0124C14.5 protein.
LOC_Os07g34710	Os07g0531400	Common	-	down	down	NA	peroxidase precursor	Similar to Peroxidase 27 precursor (EC 1.11.1.7) (Atperox P27) (PRXR7) (ATP12a).
LOC_Os07g43950	Os07g0633200	Common	-	down	down	NA	RNA recognition motif containing protein	Similar to SC35-like splicing factor SCL30a, 30a kD.
LOC_Os07g45330	Os07g0647600	Common	-	down	down	NA	NA	Myb/SANT-like domain domain containing protein.
LOC_Os07g46700	Os07g0661600	Common	-	down	down	OsRFPHC-4	zinc finger, RING-type	Similar to RNA-binding protein-like protein.
LOC_Os07g48820	Os07g0687700	Common	-	down	down	NA	transcription factor	Similar to Transcription factor HBP-1b(C38) (Fragment).
LOC_Os08g06110	Os08g0157600	Common	-	down	down	NA	MYB family transcription factor	MYB transcription factor, Circadian clock
LOC_Os08g10500	Os08g0205800	Common	-	down	down	NA	NA	Hypothetical conserved gene.
LOC_Os08g17680	Os08g0278900	Common	-	down	down	NA	stromal cell-derived factor 2-like protein precursor	MIR domain containing protein.
LOC_Os08g23754	Os08g0326900	Common	-	down	down	NA	NA	Similar to WRKY DNA binding domain containing protein, expressed.
LOC_Os08g36150	Os08g0464000	Common	-	down	down	NA	activator of 90 kDa heat shock protein ATPase homolog	Activator of Hsp90 ATPase homologue 1-like family protein.
LOC_Os08g41390	Os08g0525600	Common	-	down	down	rFKBP64	peptidyl-prolyl isomerase	Similar to Peptidylprolyl isomerase; FK506-binding protein.
LOC_Os09g23300	Os09g0396900	Common	-	down	down	OsVIT2	integral membrane protein	Protein of unknown function DUF125, transmembrane family protein.
LOC_Os09g27330	Os09g0445600	Common	-	down	down	NA	oxidoreductase/ transition metal ion binding protein	Similar to oxidoreductase/ transition metal ion binding protein.
LOC_Os09g27830	Os09g0451500	Common	-	down	down	NA	OsPDIL2-3 protein disulfide isomerase PDIL2-3	Similar to protein disulfide isomerase.
LOC_Os09g29840	Os09g0474300	Common	-	down	down	HSP74.8	heat shock protein	Similar to Heat-shock protein precursor.
LOC_Os10g02920	Os10g0118800	Common	-	down	down	NA	cytochrome b561	Hypothetical conserved gene.
LOC_Os10g05970	Os10g0150400	Common	-	down	down	OsPRP1.1	POEI12 - Pollen Ole e I allergen and extensin family protein precursor	Protein of unknown function DUF1210 family protein.
LOC_Os10g32550	Os10g0462900	Common	-	down	down	NA	T-complex protein	Similar to mitochondrial chaperonin-60.
LOC_Os10g39500	Os10g0540800	Common	-	down	down	NA	NA	Conserved hypothetical protein.
LOC_Os10g41820	Os10g0567800	Common	-	down	down	NA	dynamin family protein	Similar to Dynamin-related protein 1E (Dynamin-like protein E) (Dynamin-like protein 4) (Dynamin-like protein DLP2).
LOC_Os11g18830	Os11g0293300	Common	-	down	down	NA	survival motor neuron containing protein	Survival motor neuron interacting protein 1 family protein.
LOC_Os11g29000	Os11g0479400	Common	-	down	down	NA	pollen signalling protein with adenylyl cyclase activity	Similar to Leucine Rich Repeat family protein.
LOC_Os11g31740	Os11g0518600	Common	-	down	down	NA	NA	Conserved hypothetical protein.
LOC_Os11g44940	Os11g0673100	Common	-	down	down	NA	seed maturation protein PM27	Conserved hypothetical protein.
LOC_Os11g47760	Os11g0703900	Common	-	down	down	HSP70	DnaK family protein	Heat shock protein 70.
LOC_Os12g12590	Os12g0227400	Common	-	down	down	NA	NADP-dependent oxidoreductase	Allyl alcohol dehydrogenase.
LOC_Os12g14220	Os12g0245700	Common	-	down	down	NA	NA	Hypothetical conserved gene.
LOC_Os12g32580	Os12g0510200	Common	-	down	down	NA	NA	Conserved hypothetical protein.
LOC_Os12g32986	Os12g0514500	Common	-	down	down	NA	heat shock protein	Similar to Heat-shock protein precursor.
LOC_Os12g38480	Os12g0573000	Common	-	down	down	NA	NA	Domain of unknown function DUF304l domain containing protein.
LOC_Os12g40910	Os12g0601500	Common	-	down	down	NA	NA	Conserved hypothetical protein.
LOC_Os02g03710	Os02g0129800	Common	-	down	-	NA	UP-9A	Conserved hypothetical protein.
LOC_Os02g13330	Os02g0226801	Common	-	down	-	OsPYL2	bet v I allergen family protein	Similar to bet v I allergen family protein.
LOC_Os02g16040	Os02g0261100	Common	-	down	-	OsUBC15	ubiquitin-conjugating enzyme	Ubiquitin-conjugating enzyme E2, Elicitor-induced defense response
LOC_Os03g07870	Os03g0174800	Common	-	down	-	NA	NA	Conserved hypothetical protein.
LOC_Os03g60080	Os03g0815100	Common	-	down	-	OsNAC19|SNAC1|OsNAC9	NAC domain-containing protein 67	Similar to OsNAC6 protein.
LOC_Os03g63970	Os03g0856700	Common	-	down	-	OsGA20ox1|GNP1|SDSFL1	gibberellin 20 oxidase 1	Gibberellin 20 oxidase 1 (EC 1.14.11.-) (Gibberellin C-20 oxidase 1) (GA 20-oxidase 1) (Os20ox).
LOC_Os07g30300	Os07g0486500	Common	-	down	-	NA	small G protein family protein	RhoGAP domain containing protein.
LOC_Os08g05970	Os08g0156000	Common	-	down	-	NA	NA	Conserved hypothetical protein.
LOC_Os09g20220	Os09g0367700	Common	-	down	-	GSTU5	glutathione S-transferase	Similar to GST6 protein (EC 2.5.1.18).
LOC_Os09g30418	Os09g0482550	Common	-	down	-	NA	heat shock protein	Late embryogenesis abundant protein, LEA-18 domain containing protein.
LOC_Os10g32770	Os10g0465000	Common	-	down	-	OsWD40-177	WD repeat-containing protein	Hypothetical conserved gene.
LOC_Os01g08780	Os01g0183300	Common	-	-	down	NA	endonuclease/exonuclease/phosphatase family domain containing protein	Endonuclease/exonuclease/phosphatase domain containing protein.
LOC_Os01g12600	NA	Common	-	-	down	NA	retrotransposon protein	NA
LOC_Os01g16350	Os01g0269000	Common	-	-	down	NA	hydroxymethylglutaryl-CoA lyase	Similar to Hydroxymethylglutaryl-CoA lyase.
LOC_Os01g34590	Os01g0530100	Common	-	-	down	NA	NA	Conserved hypothetical protein.
LOC_Os01g46290	Os01g0651800	Common	-	-	down	NA	lipase	Lipase, class 3 family protein.
LOC_Os01g50580	NA	Common	-	-	down	NA	cytochrome P450	NA
LOC_Os01g59090	Os01g0805300	Common	-	-	down	NA	thylakoid lumenal 20 kDa protein	Mog1/PsbP, alpha/beta/alpha sandwich domain containing protein.
LOC_Os01g71380	Os01g0941200	Common	-	-	down	NA	glycosyl hydrolases family 17	Similar to Glucan endo-1, 3-beta-glucosidase GII precursor (EC 3.2.1.39) ((1->3)- beta-glucan endohydrolase GII) ((1->3)-beta-glucanase isoenzyme GII) (Beta-1, 3-endoglucanase GII).
LOC_Os01g74110	Os01g0972200	Common	-	-	down	OsZIP1	metal cation transporter	Similar to Zinc transporter 2 precursor (ZRT/IRT-like protein 2).
LOC_Os02g01280	Os02g0102900	Common	-	-	down	OsCPn60beta2|OsCPn60b2	T-complex protein	Similar to RuBisCO subunit binding-protein beta subunit, chloroplast (60 kDa chaperonin beta subunit) (CPN-60 beta) (Fragment).
LOC_Os02g06560	Os02g0160900	Common	-	-	down	NA	wound induced protein	Protein of unknown function wound-induced domain containing protein.
LOC_Os02g22580	NA	Common	-	-	down	NA	NA	NA
LOC_Os02g33820	Os02g0543000	Common	-	-	down	Asr3|OsASR3	abscisic stress-ripening	Abscisic stress ripening protein 1.
LOC_Os02g35160	Os02g0557600	Common	-	-	down	NA	ligatin	Translation initiation factor SUI1 domain containing protein.
LOC_Os02g44080	Os02g0658100	Common	-	-	down	TIP2;1	aquaporin protein	Similar to tonoplast intrinsic protein2.
LOC_Os03g19436	Os03g0307333	Common	-	-	down	NA	NA	Hypothetical conserved gene.
LOC_Os03g21040	Os03g0327600	Common	-	-	down	NA	stress responsive protein	Ricin B-related lectin domain containing protein.
LOC_Os03g30420	Os03g0417700	Common	-	-	down	NA	cytochrome P450	Similar to Phytochrome P450.
LOC_Os03g32470	Os03g0439500	Common	-	-	down	NA	leucoanthocyanidin dioxygenase	2OG-Fe(II) oxygenase domain containing protein.
LOC_Os03g38500	Os03g0581650	Common	-	-	down	NA	NA	Conserved hypothetical protein.
LOC_Os03g40260	Os03g0599600	Common	-	-	down	NA	Regulator of chromosome condensation domain containing protein	Regulator of chromosome condensation, RCC1 domain containing protein.
LOC_Os03g42130	Os03g0618300	Common	-	-	down	NA	gibberellin 20 oxidase 2	Isopenicillin N synthase family protein.
LOC_Os03g47500	Os03g0678400	Common	-	-	down	NA	zinc finger, C3HC4 type domain containing protein	Zinc finger, RING/FYVE/PHD-type domain containing protein.
LOC_Os04g31290	Os04g0381700	Common	-	-	down	NA	helix-loop-helix DNA-binding domain containing protein	Similar to OSIGBa0092E09.4 protein.
LOC_Os04g45510	Os04g0538300	Common	-	-	down	NA	NA	Hypothetical conserved gene.
LOC_Os04g51080	Os04g0599400	Common	-	-	down	NA	scramblase	Scramblase family protein.
LOC_Os04g53310	Os04g0624600	Common	-	-	down	SSIII-1	soluble starch synthase 3, chloroplast precursor	Starch synthase, Starch biosynthesis
LOC_Os04g56390	Os04g0659000	Common	-	-	down	NA	NA	Similar to OSIGBa0132E09-OSIGBa0108L24.10 protein.
LOC_Os05g02060	Os05g0111200	Common	-	-	down	NA	mitochondrial import inner membrane translocase subunit Tim17	Similar to Amino acid selective channel protein.
LOC_Os05g30140	Os05g0364600	Common	-	-	down	NA	RNA recognition motif containing protein	Similar to pre-mRNA-splicing factor SF2.
LOC_Os05g41120	Os05g0490200	Common	-	-	down	NA	endoplasmic reticulum-Golgi intermediate compartment protein 3	Protein of unknown function DUF1692 domain containing protein.
LOC_Os05g50260	Os05g0578600	Common	-	-	down	NA	polygalacturonase	Similar to Polygalacturonase PG2.
LOC_Os06g19170	NA	Common	-	-	down	NA	cadmium tolerance factor	NA
LOC_Os06g34070	Os06g0531600	Common	-	-	down	GELP84	GDSL-like lipase/acylhydrolase	Lipase, GDSL domain containing protein.
LOC_Os06g44280	Os06g0652600	Common	-	-	down	NA	retrotransposon protein, Ty3-gypsy subclass	Similar to Lustrin A.
LOC_Os06g49030	Os06g0703800	Common	-	-	down	NA	activator of 90 kDa heat shock protein ATPase homolog	Activator of Hsp90 ATPase, N-terminal domain containing protein.
LOC_Os07g12390	Os07g0226200	Common	-	-	down	NA	NA	Hypothetical protein.
LOC_Os07g38910	NA	Common	-	-	down	NA	histidine kinase	NA
LOC_Os07g42380	Os07g0615400	Common	-	-	down	NA	RNA recognition motif containing protein	Similar to Oligouridylate binding protein.
LOC_Os07g49400	Os07g0694700	Common	-	-	down	OsAPX2|APXb	OsAPx2 - Cytosolic Ascorbate Peroxidase encoding gene 4,5,6,8	Ascorbate peroxidase, ROS homeostasis, Chloroplast protection, Carbohydrate metabolism, Plant architecture, Fertility maintenance
LOC_Os08g27850	Os08g0366100	Common	-	-	down	NA	endothelial differentiation-related factor 1	Similar to Endothelial differentiation-related factor 1 (EDF-1) (Multiprotein bridging factor 1) (MBF1).
LOC_Os08g37130	Os08g0476300	Common	-	-	down	NA	oxidoreductase, short chain dehydrogenase/reductase family domain containing protein	Glucose/ribitol dehydrogenase family protein.
LOC_Os11g16960	Os11g0269900	Common	-	-	down	NA	carnitine racemase like protein	Hypothetical conserved gene.
LOC_Os11g16970	Os11g0270000	Common	-	-	down	NA	carnitine racemase like protein	Crotonase, core domain containing protein.
LOC_Os12g05050	Os12g0145100	Common	-	-	down	NA	stem-specific protein TSJT1	Similar to Wali7 protein (Fragment).
LOC_Os12g39320	Os12g0582800	Common	-	-	down	OsDDP9	DUF221 domain containing protein	Protein of unknown function DUF221 domain containing protein.
LOC_Os01g17050	Os01g0278000	NIL	down	down	down	OsVQ1	VQ domain containing protein	VQ domain containing protein.
LOC_Os02g37290	Os02g0584700	NIL	down	down	down	NA	heavy metal associated domain containing protein	Heavy metal transport/detoxification protein domain containing protein.
LOC_Os03g60560	Os03g0820300	NIL	down	down	down	ZFP182|ZOS3-21	ZOS3-21 - C2H2 zinc finger protein	TFIIIA-type zinc finger protein, Transcription activator, Abiotic stress tolerance
LOC_Os05g31620	Os05g0380900	NIL	down	down	down	CML15	OsCML15 - Calmodulin-related calcium sensor protein	Similar to Polcalcin Jun o 2 (Calcium-binding pollen allergen Jun o 2).
LOC_Os05g47960	Os05g0552800	NIL	down	down	down	NA	NA	Conserved hypothetical protein.
LOC_Os04g51680	Os04g0606200	NIL	down	down	-	NA	NA	Similar to OSIGBa0113I13.1 protein.
LOC_Os01g57960	NA	NIL	down	-	-	NA	retrotransposon protein	NA
LOC_Os03g19070	Os03g0302800	NIL	down	-	-	NA	long cell-linked locus protein	Similar to Long cell-linked locus protein.
LOC_Os03g42530	NA	NIL	down	-	-	NA	retrotransposon, centromere-specific	NA
LOC_Os04g16722	NA	NIL	down	-	-	NA	uncharacterized protein ycf68	NA
LOC_Os06g04020	Os06g0130800	NIL	down	-	-	NA	histone H1	Winged helix repressor DNA-binding domain containing protein.
LOC_Os09g08910	NA	NIL	down	-	-	NA	ATP synthase	NA
LOC_Os10g38720	Os10g0530600	NIL	down	-	-	GSTU48	glutathione S-transferase	Similar to Glutathione S-transferase GST 20 (EC 2.5.1.18).
LOC_Os12g14939	NA	NIL	down	-	-	NA	NA	NA
LOC_Os12g23570	NA	NIL	down	-	-	NA	NA	NA
LOC_Os12g33922	NA	NIL	down	-	-	NA	NADH-ubiquinone oxidoreductase chain 3	NA
LOC_Os12g33944	NA	NIL	down	-	-	NA	ELF protein	NA
LOC_Os12g33946	NA	NIL	down	-	-	NA	cytochrome c oxidase subunit 1	NA
LOC_Os12g33958	NA	NIL	down	-	-	NA	NADH-ubiquinone oxidoreductase 49 kDa subunit	NA
LOC_Os12g33962	NA	NIL	down	-	-	NA	uncharacterized tatC-like protein ymf16	NA
LOC_Os12g34054	NA	NIL	down	-	-	NA	mitochondrial ribosomal protein S3	NA
LOC_Os12g34094	NA	NIL	down	-	-	NA	NADH-ubiquinone oxidoreductase chain 4	NA
LOC_Os01g04330	Os01g0135700	NIL	-	down	down	CML16	OsCML16 - Calmodulin-related calcium sensor protein	EF-HAND 2 domain containing protein.
LOC_Os01g05650	Os01g0149800	NIL	-	down	down	NA	metallothionein	Metallothionein-like protein type 2.
LOC_Os01g28790	Os01g0384800	NIL	-	down	down	NA	PRAS-rich protein	Conserved hypothetical protein.
LOC_Os01g48446	Os01g0675800	NIL	-	down	down	ONAC014	no apical meristem protein	No apical meristem (NAM) protein domain containing protein.
LOC_Os01g53730	Os01g0739500	NIL	-	down	down	NA	NA	Conserved hypothetical protein.
LOC_Os01g58420	Os01g0797600	NIL	-	down	down	AP37|OsERF3	AP2 domain containing protein	AP2/ERF family protein, ERF-associated EAR-motif-containing repressor, Abiotic stress response, Stress signaling
LOC_Os01g65920	Os01g0881900	NIL	-	down	down	NA	F-box/LRR-repeat protein 2	Leucine-rich repeat, cysteine-containing containing protein.
LOC_Os01g67330	Os01g0898900	NIL	-	down	down	NA	nucleotide-sugar transporter family protein	Nucleotide-sugar transporter family protein.
LOC_Os02g37320	Os02g0585100	NIL	-	down	down	NA	heavy metal associated domain containing protein	Similar to ATFP4.
LOC_Os02g45710	Os02g0681200	NIL	-	down	down	NA	zinc finger, C3HC4 type domain containing protein	Zinc finger, RING/FYVE/PHD-type domain containing protein.
LOC_Os02g57350	Os02g0818900	NIL	-	down	down	NA	NA	Heavy metal transport/detoxification protein domain containing protein.
LOC_Os03g01740	Os03g0107700	NIL	-	down	down	NA	NA	Similar to EL2 protein.
LOC_Os03g08520	Os03g0183500	NIL	-	down	down	OsaFLZ24	DUF581 domain containing protein	Protein of unknown function DUF581 family protein.
LOC_Os04g24900	Os04g0314500	NIL	-	down	down	NA	NA	Hypothetical protein.
LOC_Os04g45730	Os04g0540900	NIL	-	down	down	STRK1	protein kinase domain containing protein	Receptor-like cytoplasmic kinase, Salt tolerance, Oxidative stress tolerance
LOC_Os04g52090	Os04g0610400	NIL	-	down	down	OsAP2-39	AP2 domain containing protein	APETALA-2-like transcription Factor, Control of the abscisic acid (ABA)/gibberellin (GA) balance
LOC_Os04g57200	Os04g0667600	NIL	-	down	down	NA	heavy metal transport/detoxification protein	Heavy metal transport/detoxification protein domain containing protein.
LOC_Os05g43170	Os05g0507300	NIL	-	down	down	NA	calreticulin precursor protein	Similar to Calreticulin-3.
LOC_Os06g04230	Os06g0133400	NIL	-	down	down	NA	NA	Conserved hypothetical protein.
LOC_Os06g14420	Os06g0255400	NIL	-	down	down	NA	hydrolase, NUDIX family, domain containing protein	Similar to Nudix hydrolase 18, mitochondrial precursor (EC 3.6.1.-) (AtNUDT18).
LOC_Os06g42850	Os06g0635200	NIL	-	down	down	NA	extracellular ligand-gated ion channel	Protein of unknown function DUF3537 domain containing protein.
LOC_Os06g46060	Os06g0672700	NIL	-	down	down	NA	NA	Conserved hypothetical protein.
LOC_Os07g25050	Os07g0432201	NIL	-	down	down	NA	thionin-like peptide	Similar to Thionin-like peptide.
LOC_Os09g24580	Os09g0412300	NIL	-	down	down	NA	EF hand family protein	Similar to Calmodulin-like protein.
LOC_Os09g26590	Os09g0437100	NIL	-	down	down	SAUR37	OsSAUR37 - Auxin-responsive SAUR gene family member	Similar to SAUR33-auxin-responsive SAUR family member.
LOC_Os10g14011	Os10g0207400	NIL	-	down	down	NA	NA	Conserved hypothetical protein.
LOC_Os11g05190	Os11g0149400	NIL	-	down	down	PSK2	phytosulfokines precursor	Similar to Phytosulfokines 2 precursor.
LOC_Os11g09160	Os11g0197600	NIL	-	down	down	NA	B3 DNA binding domain containing protein	Transcriptional factor B3 family protein.
LOC_Os11g30620	Os11g0501000	NIL	-	down	down	NA	NA	Conserved hypothetical protein.
LOC_Os11g44380	Os11g0665600	NIL	-	down	down	NA	NA	Helix-turn-helix, Fis-type domain containing protein.
LOC_Os01g09620	Os01g0192000	NIL	-	down	-	OsDOS	zinc finger/CCCH transcription factor	CCCH-type zinc finger protein, Negative regulator for leaf senescence
LOC_Os01g12110	Os01g0220500	NIL	-	down	-	NA	NA	Similar to predicted protein.
LOC_Os01g70850	Os01g0934800	NIL	-	down	-	NA	esterase	Alpha/beta hydrolase fold-1 domain containing protein.
LOC_Os03g43880	Os03g0640000	NIL	-	down	-	OspPLAIIIbeta	PLA IIIA/PLP7	Patatin family protein.
LOC_Os04g30420	Os04g0372700	NIL	-	down	-	NA	dehydrogenase	Similar to Quinone-oxidoreductase QR1 (Fragment).
LOC_Os04g47450	Os04g0562500	NIL	-	down	-	NA	NA	Similar to H0211B05.7 protein.
LOC_Os04g58810	Os04g0684900	NIL	-	down	-	OsCAF1B-L	CAF1 family ribonuclease containing protein	Component of the CCR4-NOTcomplex, Deadenylase, Deadenylation (poly(A) tail shortening), Development and stress response
LOC_Os05g05940	Os05g0151300	NIL	-	down	-	NA	stress-related protein	Rubber elongation factor family protein.
LOC_Os05g13580	Os05g0223000	NIL	-	down	-	CML18	OsCML18 - Calmodulin-related calcium sensor protein	Similar to TCH2 (TOUCH 2); calcium ion binding.
LOC_Os05g41530	Os05g0495100	NIL	-	down	-	ZOS5-11	ZOS5-11 - C2H2 zinc finger protein	Zinc finger, C2H2-type domain containing protein.
LOC_Os05g48650	Os05g0560200	NIL	-	down	-	OsDOG1L-3	transcription factor HBP-1b	Similar to tumor-related protein-like.
LOC_Os06g31890	Os06g0513050	NIL	-	down	-	NA	THION3 - Plant thionin family protein precursor	Conserved hypothetical protein.
LOC_Os06g46950	Os06g0683400	NIL	-	down	-	NA	EF hand family protein	Small calcium-binding protein with one EF-hand motif, Positive regulation of osmotic and salt tolerance
LOC_Os07g03120	Os07g0123100	NIL	-	down	-	NA	NA	Conserved hypothetical protein.
LOC_Os08g07690	Os08g0173600	NIL	-	down	-	OsPROPEP4	NA	Conserved hypothetical protein.
LOC_Os09g09560	Os09g0268800	NIL	-	down	-	NA	NA	Conserved hypothetical protein.
LOC_Os09g22160	NA	NIL	-	down	-	NA	NA	NA
LOC_Os11g34390	Os11g0546500	NIL	-	down	-	NA	glycosyltransferase	Galactosyl transferase family protein.
LOC_Os12g28770	Os12g0472800	NIL	-	down	-	NA	POEI19 - Pollen Ole e I allergen and extensin family protein precursor	B repeat unit of collagen binding surface protein (cna) containing protein.
LOC_Os01g18160	NA	NIL	-	-	down	NA	NA	NA
LOC_Os01g32330	Os01g0507700	NIL	-	-	down	NA	heavy metal-associated domain containing protein	Heavy metal transport/detoxification protein domain containing protein.
LOC_Os02g05060	Os02g0143400	NIL	-	-	down	SAUR5	OsSAUR5 - Auxin-responsive SAUR gene family member	Similar to small auxin up RNA1.
LOC_Os02g15670	Os02g0255900	NIL	-	-	down	NA	NA	Conserved hypothetical protein.
LOC_Os02g18390	Os02g0284800	NIL	-	-	down	NA	NA	Hypothetical protein.
LOC_Os02g39360	Os02g0606200	NIL	-	-	down	OsBBX4|OsSTH	B-box zinc finger family protein	Zinc finger, B-box domain containing protein.
LOC_Os02g42640	Os02g0639300	NIL	-	-	down	OsCBSX11	CBS domain-containing protein	Conserved hypothetical protein.
LOC_Os02g57720	Os02g0823100	NIL	-	-	down	RWC3|OsPIP1;3	aquaporin protein	Similar to Plasma membrane intrinsic protein (Plasma membrane integral protein ZmPIP1-5).
LOC_Os03g16040	Os03g0267200	NIL	-	-	down	NA	hsp20/alpha crystallin family protein	Low molecular mass heat shock protein Oshsp17.7.
LOC_Os03g25370	Os03g0369600	NIL	-	-	down	NA	peroxidase precursor	Similar to Class III peroxidase 48.
LOC_Os03g41330	Os03g0609500	NIL	-	-	down	NA	DUF260 domain containing protein	LATERAL ORGAN BOUNDARIES DOMAIN (LBD) protein, Transcriptional activator, Regulation of heading date and yield
LOC_Os03g52940	Os03g0740200	NIL	-	-	down	NA	NA	Conserved hypothetical protein.
LOC_Os03g61500	Os03g0830500	NIL	-	-	down	OsFWL7	uncharacterized Cys-rich domain containing protein	Similar to PGPS/D12.
LOC_Os04g56490	Os04g0660000	NIL	-	-	down	NA	NA	Similar to OSIGBa0132E09-OSIGBa0108L24.22 protein.
LOC_Os05g41780	Os05g0497300	NIL	-	-	down	ERF74	AP2 domain containing protein	Similar to Ethylene response factor 2.
LOC_Os06g08210	NA	NIL	-	-	down	NA	NA	NA
LOC_Os06g09900	Os06g0199300	NIL	-	-	down	NA	NA	Non-protein coding transcript.
LOC_Os06g09920	Os06g0199700	NIL	-	-	down	NA	NA	Hypothetical conserved gene.
LOC_Os06g34950	Os06g0541132	NIL	-	-	down	NA	NA	Hypothetical conserved gene.
LOC_Os07g38170	Os07g0569100	NIL	-	-	down	OsREM4.1	remorin	Remorin protein, Coordination of interlink between abscisic acid (ABA) and brassinosteroid (BR) signaling
LOC_Os08g08980	Os08g0189300	NIL	-	-	down	OsGLP8-4	cupin domain containing protein	Germin-like protein 8-4, Disease resistance
LOC_Os08g11450	Os08g0214900	NIL	-	-	down	NA	NA	Hypothetical conserved gene.
LOC_Os08g20420	Os08g0299400	NIL	-	-	down	NA	MGD2	Similar to MGDG synthase type A.
LOC_Os09g25710	Os09g0425400	NIL	-	-	down	NA	keratin, type I cytoskeletal 9	Hypothetical protein.
LOC_Os10g27980	Os10g0415100	NIL	-	-	down	NA	transmembrane amino acid transporter protein	Amino acid transporter, transmembrane domain containing protein.
LOC_Os10g41490	Os10g0564500	NIL	-	-	down	NA	CAMK_CAMK_like.41 - CAMK includes calcium/calmodulin depedent protein kinases	Serine/threonine protein kinase, Hyperosmotic stress response
LOC_Os11g02440	Os11g0116300	NIL	-	-	down	NA	chalcone--flavonone isomerase	Chalcone isomerase domain containing protein.
LOC_Os11g10590	Os11g0211800	NIL	-	-	down	OsDT11	NA	Similar to Specific abundant protein-like protein 1.
LOC_Os11g45780	NA	NIL	-	-	down	NA	RGH2B	NA
LOC_Os12g12470	Os12g0225900	NIL	-	-	down	NA	NADP-dependent oxidoreductase	Allyl alcohol dehydrogenase.
LOC_Os12g38270	Os12g0570700	NIL	-	-	down	MTI4A|OsMT1a	metallothionein	Similar to Metallothionein-like protein type 1.

## Sheet: Table S5
Table S5. Similarity of predicted amino acid sequences of HSFA2A, HSFA2B, HSFA2C, HSFA2D, HSFB2A, HSFB2B, and HSFB2C.
	HSFA2A	HSFA2B	HSFA2C	HSFA2D	HSFB2A	HSFB2B	HSFB2C
HSFA2B	0.518
HSFA2C	0.521	0.592
HSFA2D	0.528	0.548	0.665
HSFB2A	0.403	0.415	0.424	0.404
HSFB2B	0.343	0.336	0.338	0.338	0.47
HSFB2C	0.351	0.327	0.331	0.337	0.473	0.652

## Sheet: Table S6
Table S6. List of genes commonly up- or down-regulated in rice on clinostat and Arabidopsis on spacecraft
Rice roots after post-SMT in this study			Arabidopsis grown in space by Zupanska et al. (2013)
ID	Description	logFC1	ID	Description	logFC1
LOC_Os10g28340	OsHSFA2C	2.34***	AT3G22830	HSFA6B	0.3
LOC_Os07g08140	OsHSFA2B	0.68***	AT3G51910	HSFA7A	3.6
LOC_Os09g35790	OsHSFB2C	1.72***	AT4G11660	HSFB2B	3
LOC_Os08g43334	OsHSFB2B	1.18***
LOC_Os03g15960	OsHSP17.9A	2.43***	AT3G46230	HSP17.4-CI	2.4
			AT5G59720	Hsp18.1-CI	0.3
LOC_Os03g16030	OsHsp18.0-CI	3.74***	AT1G53540	HSP17.6	2.2*
LOC_Os01g08860	OsHSP18.2	3.38***	AT5G12020	HSP17.6-II	2.7
			AT5G12030	HSP17.7	2.7
LOC_Os02g52150	HSP24.1	3.68***	AT5G51440	HSP23.5-M	2.3
			AT4G25200	HSP23.6-M	1.2
LOC_Os01g62290	HSP70 family	2.05***	AT3G09440	HSP70-3	1.3
LOC_Os03g60620	HSP70 family	-0.03	AT3G12580	HSP70-4	3.6*
LOC_Os03g16860	OsHSP71.1	1.00***	AT5G02490	HSP70-2	-0.5
LOC_Os05g38530	OsctHSP70.1	3.97***	AT5G02500	Hsc70-1	-1
LOC_Os11g47760	OsHSP70	0.50***
LOC_Os02g53420	HSP70 family	-0.06	AT5G09590	HSC70-5	2.5
LOC_Os03g02260	HSP70 family	1.01***
LOC_Os04g01740	HSPs family	7.44***	AT5G52640	HSP90.1	3.5*
LOC_Os05g44340	OsHSP101	2.59***	AT1G74310	HSP101	3.7*
LOC_Os05g48810	OsDjB7	1.34***	AT2G20560	DNAJ family	2.9
			AT4G28480	DNAJ family	1.1
LOC_Os06g39240	endothelial differentiation-related factor 1	3.66***	AT3G24500	MBF1C	1.4
LOC_Os06g51260	OsLHY	1.85***	AT5G37260	RVE2	1.9
LOC_Os11g05170	hypothetical	1.43***	AT3G10020	HUP26	2.7
LOC_Os02g15930	hypothetical	1.63***	AT2G46240	BAG6	2.6
LOC_Os01g55270	OsBHT	1.24***	AT1G30070	SGS domain-containing	1.4
LOC_Os08g41390	rFKBP64	1.12***	AT3G25230	ROF1	3.4*
			AT5G48570	FKBP65	3.8*
LOC_Os01g56180	hypothetical	0.89***	AT5G64510	TIN1	1.2
LOC_Os07g14150	cytidine deaminase	-0.27**	AT5G28050	GSDA	-1.4*
LOC_Os03g61810	tRNA-specific	-0.33***
	adenosine deaminase
LOC_Os05g04510	OsSAMS1	-0.07	AT1G02500	SAM1	-1.6*
LOC_Os01g22010	OsSAM2	-0.39***	AT2G36880	MAT3	-1.1
			AT3G17390	MTO3	-1.7**
			AT4G01850	SAM2	-1.1
1) *** P < 0.001, ** P < 0.01, * P < 0.05.
To assess the reliability of the clinostat treatment to reproduce a microgravity condition, log2FC values in NIL_0h were compared with the microarray data of Arabidopsis on the spaceflight (Zupanska et al., 2013; experiment ID: Experiment E-MTAB-1009)

## Sheet: Table S7
Table S7. List of genes included in each module
MSU	module
LOC_Os01g08560	1
LOC_Os01g08780	1
LOC_Os01g12600	1
LOC_Os01g16350	1
LOC_Os01g34590	1
LOC_Os01g38510	1
LOC_Os01g43540	1
LOC_Os01g46290	1
LOC_Os01g50580	1
LOC_Os01g51360	1
LOC_Os01g52110	1
LOC_Os01g52130	1
LOC_Os01g55270	1
LOC_Os01g56180	1
LOC_Os01g59090	1
LOC_Os01g64120	1
LOC_Os01g71380	1
LOC_Os01g74450	1
LOC_Os01g74580	1
LOC_Os02g01280	1
LOC_Os02g02410	1
LOC_Os02g02524	1
LOC_Os02g03320	1
LOC_Os02g03710	1
LOC_Os02g06560	1
LOC_Os02g22580	1
LOC_Os02g33820	1
LOC_Os02g35160	1
LOC_Os02g36570	1
LOC_Os02g42350	1
LOC_Os02g43020	1
LOC_Os02g44080	1
LOC_Os02g47110	1
LOC_Os02g52010	1
LOC_Os02g52270	1
LOC_Os02g53490	1
LOC_Os02g54130	1
LOC_Os03g02260	1
LOC_Os03g03980	1
LOC_Os03g06040	1
LOC_Os03g06050	1
LOC_Os03g06060	1
LOC_Os03g19436	1
LOC_Os03g21040	1
LOC_Os03g21110	1
LOC_Os03g22010	1
LOC_Os03g26460	1
LOC_Os03g27019	1
LOC_Os03g30420	1
LOC_Os03g38500	1
LOC_Os03g40260	1
LOC_Os03g47500	1
LOC_Os03g51010	1
LOC_Os03g56540	1
LOC_Os03g61670	1
LOC_Os03g63970	1
LOC_Os04g31790	1
LOC_Os04g32950	1
LOC_Os04g45510	1
LOC_Os04g48750	1
LOC_Os04g51080	1
LOC_Os04g53310	1
LOC_Os04g56390	1
LOC_Os04g57300	1
LOC_Os05g02060	1
LOC_Os05g03910	1
LOC_Os05g06440	1
LOC_Os05g09550	1
LOC_Os05g23740	1
LOC_Os05g29050	1
LOC_Os05g30140	1
LOC_Os05g34510	1
LOC_Os05g41120	1
LOC_Os05g50260	1
LOC_Os06g04040	1
LOC_Os06g09820	1
LOC_Os06g10880	1
LOC_Os06g15390	1
LOC_Os06g16630	1
LOC_Os06g19170	1
LOC_Os06g19260	1
LOC_Os06g34070	1
LOC_Os06g44280	1
LOC_Os06g49030	1
LOC_Os06g50300	1
LOC_Os07g08840	1
LOC_Os07g12390	1
LOC_Os07g14270	1
LOC_Os07g16364	1
LOC_Os07g20320	1
LOC_Os07g30300	1
LOC_Os07g34710	1
LOC_Os07g38910	1
LOC_Os07g42380	1
LOC_Os07g43950	1
LOC_Os07g45330	1
LOC_Os07g49400	1
LOC_Os08g17680	1
LOC_Os08g23754	1
LOC_Os08g27850	1
LOC_Os08g36150	1
LOC_Os09g23300	1
LOC_Os09g27830	1
LOC_Os09g29840	1
LOC_Os09g30418	1
LOC_Os10g02920	1
LOC_Os10g05970	1
LOC_Os10g32550	1
LOC_Os10g39500	1
LOC_Os10g41820	1
LOC_Os11g16960	1
LOC_Os11g16970	1
LOC_Os11g18830	1
LOC_Os11g31740	1
LOC_Os11g44940	1
LOC_Os11g47760	1
LOC_Os12g05050	1
LOC_Os12g12590	1
LOC_Os12g14220	1
LOC_Os12g32986	1
LOC_Os12g38480	1
LOC_Os12g39320	1
LOC_Os12g40910	1
LOC_Os01g08860	2
LOC_Os01g13760	2
LOC_Os01g18100	2
LOC_Os01g21420	2
LOC_Os01g37470	2
LOC_Os01g62290	2
LOC_Os02g01540	2
LOC_Os02g04650	2
LOC_Os02g04860	2
LOC_Os02g08490	2
LOC_Os02g13330	2
LOC_Os02g15930	2
LOC_Os02g16040	2
LOC_Os02g28980	2
LOC_Os02g40730	2
LOC_Os02g40900	2
LOC_Os02g44770	2
LOC_Os02g52150	2
LOC_Os02g56900	2
LOC_Os03g06630	2
LOC_Os03g07870	2
LOC_Os03g13450	2
LOC_Os03g15890	2
LOC_Os03g15960	2
LOC_Os03g16020	2
LOC_Os03g16030	2
LOC_Os03g16860	2
LOC_Os03g16920	2
LOC_Os03g18200	2
LOC_Os03g20120	2
LOC_Os03g22270	2
LOC_Os03g25770	2
LOC_Os03g49430	2
LOC_Os03g50130	2
LOC_Os03g53340	2
LOC_Os03g57340	2
LOC_Os03g58970	2
LOC_Os03g60080	2
LOC_Os04g01740	2
LOC_Os04g05010	2
LOC_Os04g28420	2
LOC_Os04g31290	2
LOC_Os04g40380	2
LOC_Os04g44100	2
LOC_Os04g45480	2
LOC_Os04g48030	2
LOC_Os04g57930	2
LOC_Os05g23140	2
LOC_Os05g33700	2
LOC_Os05g35970	2
LOC_Os05g38270	2
LOC_Os05g38530	2
LOC_Os05g44340	2
LOC_Os05g45830	2
LOC_Os05g48810	2
LOC_Os05g51110	2
LOC_Os06g02620	2
LOC_Os06g06490	2
LOC_Os06g09560	2
LOC_Os06g11610	2
LOC_Os06g12530	2
LOC_Os06g12940	2
LOC_Os06g14240	2
LOC_Os06g30970	2
LOC_Os06g39240	2
LOC_Os06g39260	2
LOC_Os06g41770	2
LOC_Os06g41910	2
LOC_Os06g46900	2
LOC_Os06g51260	2
LOC_Os07g08140	2
LOC_Os07g43740	2
LOC_Os07g46700	2
LOC_Os07g48820	2
LOC_Os08g09690	2
LOC_Os08g10500	2
LOC_Os08g39140	2
LOC_Os08g39150	2
LOC_Os08g40910	2
LOC_Os08g41390	2
LOC_Os08g43334	2
LOC_Os09g27330	2
LOC_Os09g31482	2
LOC_Os09g35790	2
LOC_Os10g22750	2
LOC_Os10g28340	2
LOC_Os10g32770	2
LOC_Os11g05170	2
LOC_Os11g29000	2
LOC_Os11g29810	2
LOC_Os11g31060	2
LOC_Os12g32580	2
LOC_Os01g05720	3
LOC_Os01g06940	3
LOC_Os01g06960	3
LOC_Os01g06990	3
LOC_Os01g07010	3
LOC_Os01g07020	3
LOC_Os01g07030	3
LOC_Os01g07040	3
LOC_Os01g11750	3
LOC_Os01g14660	3
LOC_Os01g27390	3
LOC_Os01g42350	3
LOC_Os01g48530	3
LOC_Os01g58990	3
LOC_Os02g08400	3
LOC_Os02g10520	3
LOC_Os02g14460	3
LOC_Os03g03370	3
LOC_Os04g25454	3
LOC_Os05g12180	3
LOC_Os05g12210	3
LOC_Os05g12240	3
LOC_Os05g33200	3
LOC_Os05g48570	3
LOC_Os07g02700	3
LOC_Os07g02870	3
LOC_Os07g14920	3
LOC_Os07g41230	3
LOC_Os08g05720	3
LOC_Os09g32570	3
LOC_Os10g07040	3
LOC_Os10g07616	3
LOC_Os10g10620	3
LOC_Os11g42940	3
LOC_Os11g46850	3
LOC_Os11g46860	3
LOC_Os11g46870	3
LOC_Os11g46900	3
LOC_Os11g47140	3
LOC_Os01g08700	4
LOC_Os01g46570	4
LOC_Os01g49310	4
LOC_Os02g03040	4
LOC_Os02g53400	4
LOC_Os02g54730	4
LOC_Os03g08580	4
LOC_Os03g29770	4
LOC_Os03g59440	4
LOC_Os03g61990	4
LOC_Os04g02530	4
LOC_Os04g41560	4
LOC_Os05g06940	4
LOC_Os05g51150	4
LOC_Os06g36560	4
LOC_Os06g37750	4
LOC_Os06g51220	4
LOC_Os07g43810	4
LOC_Os08g14109	4
LOC_Os09g36220	4
LOC_Os09g38130	4
LOC_Os11g34460	4
LOC_Os12g39630	4
LOC_Os01g11230	5
LOC_Os01g56780	5
LOC_Os02g02310	5
LOC_Os02g51080	5
LOC_Os03g08520	5
LOC_Os04g03579	5
LOC_Os06g06180	5
LOC_Os09g23140	5
LOC_Os10g08580	5
LOC_Os10g26340	5

## Sheet: Table S8
Table S8. Average TPM
	NIL_Cont	NIL_0h	NIL_0.5h	NIL_1.5h	NIL_3h	Sasa_Cont	Sasa_0h	Sasa_0.5h	Sasa_1.5h	Sasa_3h
ChrSy.fgenesh.mRNA.25	5.80666	7.35387	5.96616	5.60959	5.35594	5.37512	7.59286	7.19279	4.53711	5.65145
ChrSy.fgenesh.mRNA.26	3.82725	5.58716	5.52707	5.93216	5.8251	4.79486	6.26114	6.12251	4.92547	6.12814
ChrSy.fgenesh.mRNA.29	5.42998	4.87553	5.53309	4.80664	4.84295	5.33474	4.68584	4.96018	4.42309	5.71045
ChrSy.fgenesh.mRNA.37	17.3146	23.9571	21.8022	15.2151	13.2618	15.5624	27.6172	21.8226	16.5198	15.9682
ChrSy.fgenesh.mRNA.49	15.1621	11.6001	11.3727	13.1592	16.2407	15.1023	10.7033	11.6067	12.9554	16.0916
ChrSy.fgenesh.mRNA.50	19.0782	17.6948	22.4816	17.4283	19.9012	17.5019	17.5774	18.6324	19.8006	19.6564
ChrSy.fgenesh.mRNA.74	2.99681	3.44773	3.40103	3.21829	3.10899	3.50036	3.35144	3.1926	2.65036	2.86443
ChrUn.fgenesh.mRNA.1	8.1034	10.5491	10.2739	8.9845	8.9377	10.3752	10.5461	11.0333	10.5025	8.37889
ChrUn.fgenesh.mRNA.96	21.6995	17.1654	16.5985	16.0881	15.5153	18.2302	18.376	15.3808	16.3018	13.916
LOC_Os01g01010	15.1722	15.2447	16.411	16.4631	16.1435	14.4082	15.5076	15.7891	15.9988	15.775
LOC_Os01g01030	8.97662	8.16014	8.13256	8.78442	8.67143	8.95273	8.03302	7.69732	8.38424	8.28984
LOC_Os01g01040	54.9348	60.902	61.9998	61.1925	56.3647	50.6353	61.3375	54.7765	56.5439	53.2916
LOC_Os01g01050	7.41563	8.26301	8.29594	8.08188	7.86526	7.70279	8.51806	8.65522	7.26532	6.80384
LOC_Os01g01060	670.681	582.654	569.49	721.682	740.24	701.369	542.087	598.06	721.308	815.49
LOC_Os01g01070	20.3379	25.7222	23.4336	18.9805	19.2909	19.4398	26.8912	23.7863	19.4812	18.0767
LOC_Os01g01080	26.6708	26.8775	27.38	24.5585	25.705	21.6898	25.7042	25.6158	24.9973	24.211
LOC_Os01g01120	3.18037	3.81131	3.04099	2.70641	2.50818	2.89306	3.29955	3.21536	2.72476	2.88259
LOC_Os01g01130	10.3054	9.47034	10.0919	9.73833	9.85577	9.78383	9.13763	8.65099	9.15673	10.3669
LOC_Os01g01150	15.0945	14.6748	16.7556	16.2854	16.5315	14.9178	14.5939	15.4579	17.2168	16.1163
LOC_Os01g01160	3.12898	3.28541	2.81267	2.73058	3.05444	3.23781	2.86754	3.36074	2.80938	2.64147
LOC_Os01g01170	10.1969	9.70772	11.1642	11.9969	10.7862	9.49654	9.77488	11.2846	10.9368	11.719
LOC_Os01g01190	8.54343	8.16832	7.68565	8.31614	8.05745	8.88935	8.47488	8.23707	9.3554	8.98026
LOC_Os01g01295	37.6595	40.4902	37.9656	38.9752	36.9655	39.9556	41.0851	40.7279	38.9841	39.9829
LOC_Os01g01302	5.87997	4.46483	5.15774	7.11618	8.35856	6.46486	5.18163	5.34943	7.40812	8.53667
LOC_Os01g01307	423.219	398.818	364.669	397.968	400.651	432.063	387.079	384.726	393.012	396.939
LOC_Os01g01312	8.43849	9.21945	10.5999	9.76157	8.82581	8.13162	9.06319	10.389	9.33242	9.08468
LOC_Os01g01350	53.7508	41.5464	36.9521	45.2873	52.9274	57.4995	39.4476	38.6738	43.6888	53.0285
LOC_Os01g01369	131.494	121.834	117.426	117.595	116.609	125.676	118.206	114.633	115.359	120.856
LOC_Os01g01390	33.5408	30.4311	30.2161	32.0664	31.9067	35.3386	29.4823	29.9089	32.2748	33.8056
LOC_Os01g01410	10.1318	9.28704	9.43858	9.66583	10.0511	10.6294	9.06301	9.611	10.1003	10.6075
LOC_Os01g01420	21.7975	22.3023	22.2311	21.655	21.6296	20.2939	22.6977	20.6866	21.9293	19.394
LOC_Os01g01450	209.76	203.111	199.18	209.811	204.46	210.58	213.87	211.863	208.52	224.156
LOC_Os01g01484	17.2671	16.0476	17.1999	17.2629	17.5058	16.1564	16.3551	17.0775	17.4652	17.7125
LOC_Os01g01510	86.2595	82.1572	83.5211	98.6531	100.572	91.0968	84.3501	84.8869	101.851	104.634
LOC_Os01g01520	37.3434	34.8537	33.9665	36.7274	34.3288	29.9438	29.7239	34.5789	35.3783	35.7587
LOC_Os01g01570	40.8572	35.8855	37.2708	38.4207	37.6943	46.5933	35.1369	37.8338	38.1709	39.0197
LOC_Os01g01610	3.07812	4.90899	3.62733	3.33173	3.28735	3.36906	4.10285	3.88887	3.40056	3.60249
LOC_Os01g01620	81.9717	102.191	93.5247	85.2372	84.2181	79.8646	102.339	93.8257	90.447	81.8035
LOC_Os01g01640	150.506	136.897	128.46	139.962	143.099	141.269	129.46	129.56	140.496	145.703
LOC_Os01g01670	46.2522	44.6844	41.2549	48.2225	51.9222	51.7694	41.7367	44.3783	49.0437	51.5868
LOC_Os01g01689	7.4291	6.73774	8.19188	7.66152	7.63116	6.84689	7.14029	6.68644	7.30166	8.45151
LOC_Os01g01700	225.837	209.183	195.161	202.275	203.699	243.974	205.973	201.367	202.518	210.38
LOC_Os01g01710	12.5734	11.3176	12.0518	11.0014	10.8229	9.76254	12.041	11.0725	10.4003	11.0134
LOC_Os01g01720	8.98882	10.8934	11.3821	9.043	9.22915	8.63773	11.5446	11.3636	10.3107	9.75519
LOC_Os01g01740	37.6216	39.0274	39.222	33.6802	32.8183	36.7087	38.1919	36.9327	35.9828	35.7547
LOC_Os01g01780	5.42105	4.7633	5.37094	4.84467	5.22067	5.03928	4.45967	4.93015	5.85575	5.7222
LOC_Os01g01790	19.1324	15.779	16.9392	19.1242	19.918	20.3811	16.6278	16.7844	17.7908	20.0229
LOC_Os01g01800	9.30448	9.5266	10.1114	9.43755	9.19235	8.18933	9.63265	9.00424	9.43941	9.32
LOC_Os01g01830	44.1849	44.4006	47.1886	49.0836	49.647	43.7479	45.3429	44.7667	45.0635	48.7729
LOC_Os01g01870	2.71358	4.35135	4.29589	3.39449	2.60644	3.94904	3.76147	4.2503	3.22586	2.33878
LOC_Os01g01890	21.6986	22.8189	22.7171	22.5198	23.9675	23.6655	22.1488	22.4941	22.741	23.4564
LOC_Os01g01920	5.70411	5.26355	5.72778	5.19143	5.22171	5.92389	5.25688	5.37443	4.85727	5.08464
LOC_Os01g01960	65.022	62.3537	68.5376	67.5174	65.4934	60.6702	64.1468	62.1773	64.2309	68.4377
LOC_Os01g01970	7.98885	7.45692	7.4663	6.76149	7.10432	7.11598	7.58555	7.17026	8.00556	5.63787
LOC_Os01g02010	10.0197	9.74333	6.9381	7.45868	8.34346	1.13794	5.10014	5.26489	9.58638	5.92813
LOC_Os01g02020	17.0188	16.42	17.5173	16.3166	16.4509	16.2852	16.2754	17.292	16.9505	16.1662
LOC_Os01g02040	19.7529	17.9518	20.1085	20.2936	19.499	18.3719	17.8531	20.4196	19.6772	21.5544
LOC_Os01g02090	86.7216	75.6022	78.5526	90.7081	92.4206	87.0469	76.7516	75.7839	85.6648	98.8924
LOC_Os01g02100	7.06322	6.11484	6.59673	6.26061	6.78156	6.92408	6.4549	6.76538	6.58407	7.89346
LOC_Os01g02110	34.9562	41.4521	38.7872	39.2336	36.1931	36.7631	41.4928	41.6702	37.6356	36.6858
LOC_Os01g02139	24.0341	22.7778	21.3653	16.6661	16.7894	12.7958	19.1061	19.4703	18.6337	15.5723
LOC_Os01g02150	30.2816	30.4006	23.4555	22.0578	23.4005	16.4977	21.5217	21.0633	23.3474	19.9743
LOC_Os01g02160	45.9882	31.1192	37.2182	41.3497	41.7579	42.4868	33.1414	36.4319	38.6523	47.6099
LOC_Os01g02170	13.8818	14.5995	14.2537	15.8122	15.4847	14.7764	14.1533	15.6285	15.7337	16.103
LOC_Os01g02180	24.3051	24.0051	25.1789	26.0868	26.9152	25.0997	23.6443	24.6674	26.8577	25.761
LOC_Os01g02200	10.973	10.1074	11.5407	10.9735	10.6915	12.8822	10.6626	10.8838	10.6855	11.3774
LOC_Os01g02320	6.2232	7.05807	7.83203	7.01716	5.87654	6.44188	7.56878	6.95821	6.62404	6.20166
LOC_Os01g02334	14.4145	13.4672	12.6411	13.9177	11.7292	16.0307	13.2946	13.8623	12.2591	11.7759
LOC_Os01g02350	3.86759	2.73067	3.42833	3.51605	3.70757	4.14342	3.0985	3.02247	3.41046	4.17745
LOC_Os01g02390	8.92539	7.58309	8.8457	8.61842	8.94348	10.719	7.5907	8.14519	8.80637	9.61265
LOC_Os01g02720	35.0383	29.9459	33.9308	37.591	39.1912	34.6845	31.408	33.4455	37.9237	36.6703
LOC_Os01g02850	15.9434	11.508	15.3681	13.6577	12.2642	17.6796	16.0727	15.7518	14.4822	12.4881
LOC_Os01g02880	442.868	420.688	394.161	416.908	422.498	453.834	418.817	405.668	414.956	429.243
LOC_Os01g02884	35.6995	34.5379	37.5567	38.4188	40.4612	35.1099	34.1239	35.6598	38.3899	39.7195
LOC_Os01g02890	21.8073	23.6254	22.8345	20.9314	20.4352	21.8113	24.3092	21.5577	21.1157	21.6248
LOC_Os01g02900	83.437	66.797	67.5563	73.8532	76.7053	62.3126	65.4822	65.8459	70.7738	76.5832
LOC_Os01g02910	13.8202	13.2944	13.5478	14.8334	14.224	13.3878	13.0757	14.3953	14.6784	14.5302
LOC_Os01g02920	54.2479	52.284	48.0845	52.4325	51.1263	40.9618	52.3685	47.5887	52.754	52.3106
LOC_Os01g02930	52.5635	52.3983	56.7427	53.4158	51.77	48.684	49.9083	58.3574	51.7134	55.8988
LOC_Os01g02940	49.527	50.0971	52.1322	49.3901	50.4881	45.3409	49.2684	55.4516	49.1232	52.1416
LOC_Os01g02960	24.3669	25.9483	25.4989	22.9029	22.6001	22.7085	25.8357	24.2865	22.8506	23.2225
LOC_Os01g03020	3.51384	3.998	4.21664	3.45643	3.16945	3.29697	4.36785	3.80869	3.74678	3.04216
LOC_Os01g03030	17.4519	14.5886	14.3296	16.4705	16.4922	18.0331	14.5326	15.2978	16.9219	18.0357
LOC_Os01g03050	19.6173	17.0038	19.1647	20.206	19.2027	20.7275	17.4923	19.2626	20.2183	20.8561
LOC_Os01g03060	57.6325	74.0122	66.7658	56.5914	56.3591	61.0848	76.0098	70.6151	58.1467	51.4057
LOC_Os01g03070	301.057	302.316	306.963	342.247	356.596	301.349	302.461	309.072	337.064	336.536
LOC_Os01g03080	11.9694	11.2302	10.6875	12.3641	11.24	11.5049	12.8913	12.9752	13.6696	13.3526
LOC_Os01g03090	33.9447	30.892	31.1092	31.4619	30.6583	36.7524	30.4923	33.7907	33.1417	32.1559
LOC_Os01g03110	14.7853	15.9274	16.1365	14.5509	15.0035	13.4127	16.7505	15.8181	16.1427	15.8005
LOC_Os01g03130	2.70321	3.5364	2.00046	2.83604	2.46484	1.82728	2.41634	2.48064	3.09257	2.84601
LOC_Os01g03144	13.376	17.4209	15.5273	13.9544	11.9046	14.8232	17.9557	16.2852	13.8515	12.7866
LOC_Os01g03160	39.4567	41.3237	40.4876	42.1997	40.1396	41.6731	42.6714	41.9202	40.7231	40.8067
LOC_Os01g03330	9.03884	6.33076	6.02904	3.6124	3.87178	7.41014	4.70181	6.30147	4.79598	5.13176
LOC_Os01g03340	818.423	688.942	576.938	525.198	529.317	746.497	633.769	682.479	609.095	625.494
LOC_Os01g03360	643.919	707.185	589.628	511.812	467.771	715.759	673.303	769.827	625.679	571.489
LOC_Os01g03490	20.0605	19.2689	17.67	20.6466	21.6962	20.3396	18.8615	16.8274	18.9485	21.3824
LOC_Os01g03500	8.89837	9.06509	7.43643	9.72481	8.71632	9.35658	9.15589	8.62139	7.92465	9.63188
LOC_Os01g03510	78.3383	94.018	94.5279	91.8279	85.2919	77.2914	98.0768	92.0021	91.0952	84.746
LOC_Os01g03520	36.136	39.2924	42.9056	42.5801	41.7166	32.6207	40.495	39.5344	40.9363	39.831
LOC_Os01g03530	6.97517	4.6404	4.83819	5.44199	6.19231	3.85151	4.16633	4.28383	5.56871	7.61155
LOC_Os01g03620	120.306	138.656	142.246	149.171	133.392	84.2637	132.215	126.628	129.542	129.511
LOC_Os01g03630	11.4562	5.31371	5.67738	6.18545	10.4499	10.5286	5.31284	5.5709	5.1423	7.44149
LOC_Os01g03650	16.2162	18.4517	16.9155	17.6508	16.9605	14.6753	17.3818	17.4814	17.596	17.0419
LOC_Os01g03680	1389.85	1020.19	881.301	1037.93	1091.88	1475.17	1007.51	1002.01	1046.72	1169.68
LOC_Os01g03710	26.2191	27.9576	27.4235	28.772	29.184	25.4519	25.8976	28.4451	29.9498	30.4908
LOC_Os01g03730	2.70463	1.48214	1.83864	2.94189	4.08152	2.43988	1.30888	1.82104	3.54994	4.95884
LOC_Os01g03750	23.3575	19.718	20.0617	22.7423	22.6725	25.7653	18.224	20.827	21.494	27.8321
LOC_Os01g03760	221.246	212.628	216.856	231.291	229.21	221.503	221.081	219.94	224.105	234.869
LOC_Os01g03820	9.60263	9.2335	10.666	11.1261	10.4722	8.59934	9.38321	9.94941	10.1205	10.5776
LOC_Os01g03890	17.728	17.5293	9.0991	16.4662	12.9019	12.9942	15.6996	10.344	16.7138	11.1655
LOC_Os01g03900	7.39405	4.78377	5.11796	6.69215	6.07625	7.94436	5.84032	5.78243	6.58444	6.34767
LOC_Os01g03950	17.516	20.4905	20.8538	17.5626	17.7041	17.7896	19.2486	23.1113	20.0168	21.8164
LOC_Os01g03980	5.69175	5.48704	5.31871	4.52547	4.49097	5.71292	5.95612	6.69284	5.40834	4.80311
LOC_Os01g04010	70.5163	69.5103	64.2289	49.5973	50.9485	69.5631	75.2604	74.3668	56.2101	59.5252
LOC_Os01g04020	195.797	216.385	222.442	214.89	205.361	211.571	213.938	236.94	204.671	198.97
LOC_Os01g04030	32.5593	32.1412	27.5635	32.2865	34.1795	34.1018	28.918	30.7236	31.7949	33.6209
LOC_Os01g04050	96.1282	72.0022	65.3329	93.8228	107.391	97.7221	67.0588	72.725	97.3634	114.288
LOC_Os01g04110	14.6394	11.6612	12.2535	13.8197	14.7693	17.7052	12.0338	12.7535	13.0383	14.6538
LOC_Os01g04130	3.93315	2.88066	3.08647	5.0391	4.24777	3.43858	3.60866	3.19878	4.85975	5.46908
LOC_Os01g04160	11.242	11.7689	12.555	11.1185	11.5788	13.009	11.9325	12.9619	11.8034	11.8021
LOC_Os01g04170	17.2828	18.7089	19.4329	19.209	18.2885	19.3649	17.6888	21.4433	20.0694	18.8711
LOC_Os01g04190	80.8479	86.4168	86.1324	74.9175	76.1104	83.8107	88.4784	82.1547	75.4593	75.0497
LOC_Os01g04200	20.4728	22.7513	20.1494	18.9463	18.384	19.0396	23.5665	20.1829	18.1447	18.4967
LOC_Os01g04210	2.47178	3.79418	2.77483	2.08833	2.06623	2.45286	3.58276	2.77217	1.5725	2.35172
LOC_Os01g04230	4.97719	4.73348	4.75492	4.88963	4.61049	5.22848	4.44897	5.22523	5.07333	5.15062
LOC_Os01g04260	205.452	207.289	202.531	203.727	203.489	226.012	207.597	206.557	199.858	203.88
LOC_Os01g04280	6.20066	8.14495	5.78649	4.16028	5.94763	4.08525	4.6588	4.53747	5.16156	5.99321
LOC_Os01g04300	4.6449	4.45167	4.18213	3.52993	3.31352	1.30208	3.30246	3.4562	4.21985	2.64648
LOC_Os01g04330	2.13396	10.2253	5.87609	2.75881	2.31497	3.57707	5.49798	6.80039	3.55583	3.28282
LOC_Os01g04500	3.15021	2.43478	2.98245	3.79926	3.83651	3.60482	2.69836	2.67918	3.485	4.00248
LOC_Os01g04600	3.58425	3.64264	3.45481	3.45042	4.02692	3.2797	3.14114	3.30572	3.58963	3.24209
LOC_Os01g04630	66.8137	74.1127	75.6576	85.8442	78.9206	65.8152	79.9147	76.0714	87.2406	79.0312
LOC_Os01g04650	65.142	66.693	66.3764	70.6562	65.4599	60.3756	62.6931	61.1444	64.3302	61.5808
LOC_Os01g04710	44.1302	45.8064	43.8162	45.0074	43.6588	43.8054	44.3607	46.3164	40.873	44.2459
LOC_Os01g04720	22.205	23.4438	23.7616	22.3982	22.7556	21.3156	22.2557	23.787	21.4493	22.4241
LOC_Os01g04730	1058.75	844.544	754.173	886.256	990.073	1087.43	799.429	857.589	897.847	1050.49
LOC_Os01g04800	15.8876	8.73001	10.3246	8.20907	12.0744	10.1917	6.84528	9.68564	7.74913	8.22525
LOC_Os01g04814	94.5999	92.3269	91.3403	93.4227	92.2938	93.8927	92.5407	92.6753	91.8758	92.7762
LOC_Os01g04860	4.24336	3.95763	4.56365	4.03523	4.21661	3.79146	4.48605	4.14191	3.89614	3.67837
LOC_Os01g04880	15.7287	17.2436	16.799	15.3061	15.6948	15.281	16.1483	16.0722	14.6203	16.271
LOC_Os01g04910	81.4546	81.264	79.4471	91.9937	91.8381	88.7036	83.1083	84.1068	93.7975	90.3582
LOC_Os01g04920	36.3573	41.8249	34.0958	37.2049	32.9926	34.7576	42.8689	33.6958	34.9367	30.9591
LOC_Os01g04930	15.3501	15.3564	13.7213	14.5878	13.6393	14.7993	15.7584	14.3927	14.8201	13.7784
LOC_Os01g04950	5.67644	5.79089	5.65565	5.72626	5.65679	5.41365	5.5935	6.35695	5.91762	6.12031
LOC_Os01g04990	16.1956	13.7918	14.0973	15.545	17.6458	16.1459	14.0877	14.6398	15.8984	16.4536
LOC_Os01g05010	182.227	152.726	147.921	174.845	195.675	187.741	152.547	154.312	173.289	202.697
LOC_Os01g05060	13.5053	11.125	10.7403	12.4951	14.0688	13.1576	11.2742	11.7769	13.2895	15.1283
LOC_Os01g05064	40.4674	38.8758	34.6349	27.5947	25.197	17.3947	39.0518	29.92	31.7606	29.6144
LOC_Os01g05070	93.9972	92.3869	92.0268	101.883	100.28	95.4356	90.8622	97.1671	99.8612	100.738
LOC_Os01g05090	13.0662	11.2609	11.5782	11.495	12.5947	14.9171	10.9657	11.2794	12.3467	11.3995
LOC_Os01g05130	29.6958	30.1199	31.1263	32.2569	32.5651	33.1808	29.9213	31.6364	32.8057	33.9111
LOC_Os01g05140	37.5459	37.9618	35.8135	37.9521	43.1456	44.8536	38.3655	37.9696	37.0547	40.111
LOC_Os01g05310	4.3444	5.3624	5.14726	5.28079	5.67221	3.58688	4.71117	5.19652	4.69255	5.09648
LOC_Os01g05420	65.0703	60.3839	59.7781	67.4229	69.195	64.0315	58.154	60.8045	66.4164	67.0297
LOC_Os01g05430	15.9757	16.3855	16.739	16.6497	14.8305	17.9709	16.6742	17.7972	16.3567	14.78
LOC_Os01g05470	35.8843	37.0237	33.7415	38.9408	40.3151	36.1683	36.193	36.3336	38.5828	38.0252
LOC_Os01g05490	660.169	709.446	669.612	662.155	650.609	736.207	744.62	703.536	673.238	641.252
LOC_Os01g05500	22.9594	20.5754	25.4111	23.1669	22.8878	20.8196	21.8672	20.6428	21.4511	24.9527
LOC_Os01g05540	34.1635	33.0159	31.7273	29.9022	30.5575	30.4238	30.7183	30.2716	28.4968	30.0601
LOC_Os01g05560	44.3508	39.9605	39.8106	47.9747	46.8214	43.6102	37.7109	39.8032	46.2592	49.8122
LOC_Os01g05610	205.193	176.76	190.309	210.294	200.177	209.416	172.353	203.507	214.421	209.633
LOC_Os01g05630	84.3625	77.852	84.1249	87.1159	85.1663	84.5555	76.8234	92.7658	94.2571	91.6031
LOC_Os01g05650	15.2406	32.6295	23.3431	14.4478	11.8446	13.5975	19.4907	22.8153	18.6734	12.0212
LOC_Os01g05670	84.5165	66.72	65.0748	75.6386	84.9067	85.0375	66.5165	69.1897	76.7863	87.5764
LOC_Os01g05680	41.7182	41.9013	42.2025	41.6763	43.9373	39.9206	42.7499	43.951	41.5346	41.6788
LOC_Os01g05694	150.366	122.922	117.753	141.821	145.966	154.846	122.128	122.001	135.245	147.387
LOC_Os01g05710	5.76247	4.65594	6.45724	5.80304	6.46997	6.3734	5.36388	6.80022	5.9192	8.97739
LOC_Os01g05720	71.685	37.4341	41.5824	58.7078	79.9348	66.6357	36.9926	43.6504	63.4982	86.1761
LOC_Os01g05790	22.795	22.0146	21.0188	22.4885	20.7613	22.5972	23.2471	21.2072	20.7135	20.5116
LOC_Os01g05800	9.52426	11.7966	11.4017	10.4806	9.90244	8.09747	12.1021	11.5612	10.6093	9.17333
LOC_Os01g05810	20.3566	20.4397	20.6885	21.9595	20.6602	17.8158	20.6343	20.5069	19.6715	20.9998
LOC_Os01g05820	7.80909	6.36991	6.18176	6.35597	7.13152	4.2076	5.56205	5.46664	6.39874	7.93655
LOC_Os01g05830	11.1448	12.8821	12.8048	10.8367	9.76017	11.6355	13.6306	13.8369	10.9312	10.4901
LOC_Os01g05840	9.19519	11.8551	10.696	9.49589	8.37903	9.45613	11.6507	11.9208	9.17648	9.98401
LOC_Os01g05860	6.04547	6.14414	6.00643	6.63169	7.04888	7.08776	6.24186	6.22316	7.43188	6.63552
LOC_Os01g05900	201.456	178.99	193.51	216.641	213.777	189.603	173.284	207.209	221.309	220.382
LOC_Os01g05970	526.117	495.996	481.678	546.2	541.365	504.986	471.62	535.99	550.383	560.367
LOC_Os01g06000	3.82227	4.45112	4.72621	4.27425	4.19291	4.06114	4.61357	5.06393	4.11425	4.31119
LOC_Os01g06010	200.476	186.82	179.22	202.862	199.814	197.607	172.695	201.704	210.106	201.419
LOC_Os01g06020	15.5981	14.8969	15.7441	15.5503	16.9775	17.7813	15.3113	14.9196	16.316	15.8183
LOC_Os01g06050	7.40838	6.91897	7.61675	7.41715	6.88025	8.01759	7.19055	8.37228	7.68455	7.5295
LOC_Os01g06230	3.53808	4.22849	4.60659	3.42829	2.1431	3.13281	6.00367	4.58223	3.91557	2.16676
LOC_Os01g06250	2.89058	4.46781	4.02665	4.01264	2.85515	0.88131	4.24045	2.90198	3.59615	3.19006
LOC_Os01g06270	20.1161	26.5931	26.6761	21.4968	20.4249	18.3897	25.0639	23.8065	21.123	18.4005
LOC_Os01g06290	112.238	108.133	101.013	114.386	120.548	119.375	112.372	109.718	117.006	125.241
LOC_Os01g06450	6.08418	4.75041	5.45176	6.78278	6.1743	4.17186	5.32503	4.95115	7.50078	6.2074
LOC_Os01g06454	14.756	13.0501	13.9433	17.7957	16.2639	16.1864	13.2094	14.4761	17.242	15.8666
LOC_Os01g06460	46.7226	47.6342	45.1229	47.8803	47.3142	46.6504	48.5949	46.8524	48.985	47.0285
LOC_Os01g06470	24.9086	25.7022	24.7038	26.7062	26.8416	24.1563	23.9972	24.245	26.1239	26.337
LOC_Os01g06490	34.3588	34.5039	33.8263	32.9917	34.8687	27.6061	33.9407	31.9994	32.1214	33.8303
LOC_Os01g06510	4.42769	3.38952	3.32847	3.32343	4.01416	4.36975	3.13631	3.29192	3.6431	4.07496
LOC_Os01g06550	14.2646	14.4521	16.341	15.187	15.8594	14.2869	15.3998	16.1614	15.9807	16.3561
LOC_Os01g06580	20.6062	15.3681	8.59556	17.8768	21.2521	9.88836	11.0733	10.6726	21.9523	22.39
LOC_Os01g06590	9.65875	9.9504	10.5994	8.55119	9.32088	8.22111	10.0667	9.7734	8.67489	8.21064
LOC_Os01g06600	59.6589	59.6264	59.6888	49.5094	54.2196	58.5401	58.3347	58.1955	46.7419	47.976
LOC_Os01g06940	3.37896	0.791341	1.98	2.18327	4.03426	2.34412	1.04482	2.63887	4.58823	7.12495
LOC_Os01g06960	8.52065	1.60096	2.43404	6.01169	11.0097	3.55563	1.33708	4.43211	9.42068	20.1977
LOC_Os01g06990	45.6889	13.7008	18.9674	37.4354	50.2049	32.0665	16.4701	28.2533	57.5436	83.0152
LOC_Os01g07010	16.5736	2.26189	4.09709	11.4908	20.3347	11.0492	3.41221	6.93677	16.4118	30.5267
LOC_Os01g07020	30.9688	14.5775	18.5389	33.9461	42.3972	20.4746	18.9137	23.5464	47.07	65.9778
LOC_Os01g07030	37.6163	17.0421	20.6388	37.2398	48.0341	20.1558	16.7495	23.1088	46.2115	57.0032
LOC_Os01g07040	22.5629	7.5979	10.5618	19.7691	25.9859	11.9076	8.29485	12.604	30.0527	42.0774
LOC_Os01g07060	83.8523	85.8064	82.5393	92.5128	81.7146	46.0104	78.0583	79.7312	93.6509	101.311
LOC_Os01g07070	41.3745	40.279	37.3901	45.4959	49.0828	40.6123	38.5593	40.0615	46.4964	47.7887
LOC_Os01g07080	25.011	22.1193	25.1682	30.8075	32.4719	27.8821	22.9736	24.7259	32.5131	33.4846
LOC_Os01g07100	64.3176	56.9244	56.789	63.8219	62.579	57.4315	58.5655	57.7245	62.3449	65.0658
LOC_Os01g07110	9.89361	9.57816	11.596	10.1878	9.986	9.28136	10.4058	10.3093	9.56035	10.6896
LOC_Os01g07120	5.28156	5.86454	5.49591	5.70596	5.34548	5.54203	5.28239	6.03876	5.94908	5.36507
LOC_Os01g07150	30.3526	36.2587	25.0112	25.6521	20.7491	33.1935	38.1574	23.6967	31.8654	23.0497
LOC_Os01g07170	13.2129	10.6647	11.8238	11.8298	12.5827	14.3347	9.99306	10.9346	12.616	13.1797
LOC_Os01g07200	13.7767	9.74939	9.90929	10.7804	10.3694	12.7429	10.9877	11.1925	11.7751	11.4356
LOC_Os01g07212	10.4153	10.1916	10.1681	12.0814	12.1041	12.8118	10.1121	10.5935	11.9134	11.3875
LOC_Os01g07240	8.75266	10.1717	11.2251	10.1478	10.146	7.88758	9.90075	12.3624	9.56866	9.55097
LOC_Os01g07250	81.9966	74.7796	70.8287	71.9773	77.1462	76.0501	75.9107	69.7481	77.2009	75.7262
LOC_Os01g07260	24.8803	28.2831	30.0497	31.2586	27.9676	24.4456	28.788	29.7207	29.6013	27.8632
LOC_Os01g07310	160.658	149.663	166.756	163.947	166.692	158.51	149.515	155.314	161.725	165.008
LOC_Os01g07320	10.0401	12.304	11.162	10.7444	8.66632	12.2243	10.4321	11.3784	11.3586	10.07
LOC_Os01g07330	4.58683	3.8644	4.26202	4.53997	4.77987	4.45055	4.11312	3.77062	4.21166	4.2892
LOC_Os01g07340	3.54945	3.04352	3.31846	4.08957	3.75138	3.3969	3.28384	4.00863	3.94818	3.75675
LOC_Os01g07350	2.94021	3.71291	3.98589	3.12274	2.30903	2.19222	3.6517	3.81454	3.20433	2.74777
LOC_Os01g07360	28.1319	28.3654	29.283	30.0116	29.9576	28.3617	28.0127	28.6712	30.7103	31.3155
LOC_Os01g07370	31.3283	39.6155	40.9286	39.2406	34.2561	31.7619	43.0886	40.7124	37.552	35.9375
LOC_Os01g07376	37.4717	40.633	39.3721	34.7149	33.3394	37.5779	40.2377	32.8924	37.085	31.1504
LOC_Os01g07382	55.9245	51.1662	48.6847	54.2269	55.9376	65.4574	48.8989	51.0285	51.3909	57.1169
LOC_Os01g07390	5.36706	4.9338	5.04749	5.14673	5.43634	4.45711	4.37766	4.37891	5.57581	5.38924
LOC_Os01g07400	9.42866	9.33692	9.35135	8.67421	8.48728	9.08953	10.0529	9.68492	8.99493	9.0092
LOC_Os01g07410	23.5803	20.3325	20.8827	22.1683	23.5518	20.6447	20.5132	20.2057	21.2583	22.0269
LOC_Os01g07420	86.8694	82.0614	74.1407	80.8367	89.2338	57.8501	73.7247	60.5654	76.1633	79.7077
LOC_Os01g07430	30.7427	37.1276	22.24	30.9217	24.5013	33.4112	40.9668	23.6434	29.112	23.5688
LOC_Os01g07450	18.5911	18.0413	13.4049	16.4411	15.9902	20.1962	20.8388	13.9266	18.6925	16.2743
LOC_Os01g07460	9.4048	12.7714	11.2352	8.38731	9.56303	10.3019	12.2211	10.2852	10.5006	8.47224
LOC_Os01g07490	22.4811	25.1478	28.5282	25.4341	23.4305	21.557	26.6348	24.7957	23.7242	24.9398
LOC_Os01g07500	20.6698	20.1743	21.0462	20.3859	19.704	16.3521	21.5566	21.0407	21.8341	21.7149
LOC_Os01g07520	42.8146	39.5514	41.1344	41.2655	40.9129	40.0777	39.6298	40.35	40.649	41.9364
LOC_Os01g07540	3.23618	2.9675	3.09304	3.93451	3.14697	3.30884	2.78776	3.13126	3.45553	3.14983
LOC_Os01g07560	45.1533	39.8203	39.809	42.0617	42.9137	43.2919	39.4108	40.9905	40.8979	45.9969
LOC_Os01g07570	44.0121	40.9784	39.5867	41.4411	42.4695	41.9343	38.8833	40.7683	39.5779	40.9187
LOC_Os01g07590	6.12622	7.3873	7.23434	6.58343	6.90028	6.89931	7.12903	7.43734	6.46688	5.9367
LOC_Os01g07610	3.6358	3.42078	3.37452	3.23507	3.52278	3.43761	3.62446	3.96585	3.40903	3.62082
LOC_Os01g07630	29.1952	32.9748	29.0288	27.6421	26.5305	27.625	32.2036	28.2743	27.8973	26.1901
LOC_Os01g07700	16.4143	18.7411	17.8282	15.3951	14.3825	16.2775	18.4947	17.8558	15.5644	14.4744
LOC_Os01g07720	44.796	39.4606	40.0312	41.2939	41.7315	44.9518	40.0579	40.655	41.4437	43.8362
LOC_Os01g07730	4.1806	2.70385	2.56066	1.75943	1.91556	4.49552	2.47437	2.55167	1.60101	1.2671
LOC_Os01g07740	35.9095	37.6322	39.9639	37.8006	36.5695	36.6242	38.837	36.7353	37.1975	36.1201
LOC_Os01g07750	12.0359	12.415	11.7203	10.7855	11.2127	11.7692	13.5537	12.3751	11.1718	10.3417
LOC_Os01g07760	168.973	176.418	184.982	172.493	170.749	174.626	192.321	187.622	174.076	172.833
LOC_Os01g07780	4.7761	6.50527	5.70902	4.8539	5.50972	5.27154	5.57921	5.80147	5.20724	5.21667
LOC_Os01g07810	156.706	148.065	135.351	154.242	165.476	167.965	153.629	148.249	159.392	162.855
LOC_Os01g07850	24.3538	30.6188	30.2485	27.2412	26.0061	24.9922	32.0829	37.8158	26.5315	24.7186
LOC_Os01g07870	4.99504	6.11411	7.04826	6.08617	5.83862	4.98611	6.09928	6.77913	6.33071	6.51931
LOC_Os01g07880	36.4195	40.8011	55.9754	29.4276	32.6445	38.1816	35.9821	60.8585	30.4869	34.3116
LOC_Os01g07910	153.373	155.297	146.936	151.681	153.642	155.361	157.452	148.679	153.567	158.723
LOC_Os01g07920	28.0036	27.2674	27.0455	30.1308	28.9429	29.4137	27.278	29.4598	31.3693	26.3423
LOC_Os01g07940	3.33771	3.87039	3.78014	3.38893	3.0063	3.86017	3.88137	3.67552	3.28656	2.88474
LOC_Os01g07950	48.0368	45.1266	45.4609	45.3616	46.4616	54.0551	43.8559	46.1442	44.5376	45.7713
LOC_Os01g07960	87.2449	86.3482	83.4759	87.0194	84.4864	95.4801	90.4759	88.6561	89.4245	86.4212
LOC_Os01g07970	8.53766	6.34878	5.44999	4.90386	7.12973	9.79972	5.05628	5.08744	4.88315	6.34416
LOC_Os01g08090	14.2166	11.0295	11.0871	11.1365	14.2637	14.43	9.44355	9.14809	9.50224	11.0541
LOC_Os01g08110	23.1659	18.9421	20.3169	23.4322	26.1653	23.6918	20.061	20.907	23.9837	27.0919
LOC_Os01g08130	9.00296	8.64411	8.11397	7.57149	8.23563	8.2699	7.61041	7.29775	6.66276	8.09137
LOC_Os01g08140	22.0579	17.6237	16.2726	18.7771	21.8664	24.3528	15.169	16.6073	18.7675	20.1244
LOC_Os01g08150	45.3273	43.3964	43.4769	45.6089	46.6832	46.4948	41.8577	44.7801	44.201	48.6084
LOC_Os01g08170	32.4242	32.0696	32.2195	37.0654	36.8213	33.4989	31.5287	32.1329	35.4891	40.2544
LOC_Os01g08200	65.6688	67.8002	68.8328	71.7753	70.8595	58.8955	65.7415	64.8878	70.2135	73.5158
LOC_Os01g08220	12.681	16.0727	15.3246	10.1238	9.47725	12.9154	14.4823	15.418	10.2381	9.33764
LOC_Os01g08270	34.527	28.2249	29.9518	32.9335	33.129	34.5733	30.3931	29.0669	34.6053	31.9791
LOC_Os01g08280	11.4524	11.1325	11.9988	12.1733	12.1997	11.7207	11.3137	11.5926	12.1505	11.658
LOC_Os01g08290	26.8219	29.9849	29.3172	28.1211	26.6727	29.3319	30.3491	30.1887	27.2759	26.291
LOC_Os01g08300	3.5145	6.17524	5.0145	6.59558	4.07805	4.3584	4.25401	3.60036	6.44441	3.18434
LOC_Os01g08310	43.169	45.7119	43.9948	41.0174	41.3841	44.9467	46.6735	44.8994	43.7739	38.6901
LOC_Os01g08320	17.06	21.5995	22.0659	14.9217	15.45	12.2679	19.459	20.0957	18.1314	16.2629
LOC_Os01g08350	10.7717	14.903	6.27595	11.5625	14.4815	17.8534	10.4637	14.4291	13.8875	8.59496
LOC_Os01g08370	3.43956	2.60756	3.16447	3.26074	2.7445	3.68462	2.91251	3.17389	3.20086	3.35975
LOC_Os01g08380	11.3583	11.5289	16.6365	14.0606	15.1306	8.40105	9.40656	13.817	12.7007	14.5641
LOC_Os01g08400	72.5634	74.7244	74.5037	73.2767	72.5956	67.6871	73.9613	72.5624	74.8246	72.2286
LOC_Os01g08410	200.526	205.155	192.579	215.991	218.718	202.994	204.734	203.952	217.72	219.007
LOC_Os01g08420	9.07375	9.74266	10.2986	9.75756	8.61329	8.28734	9.63557	9.46405	8.20369	8.96215
LOC_Os01g08430	14.1591	13.8366	15.1638	13.9044	13.7244	13.1859	13.5698	13.7793	12.9627	14.3941
LOC_Os01g08440	10.0022	6.36189	8.21207	7.8136	7.09356	6.49718	4.16731	6.1903	4.70373	5.57697
LOC_Os01g08450	292.313	269.848	254.791	282.677	291.479	279.176	271.042	260.255	280.331	293.991
LOC_Os01g08470	10.8545	12.0447	10.7158	10.7652	10.8238	10.7637	10.407	10.9798	10.6304	11.6221
LOC_Os01g08510	4.58583	5.94223	5.65095	4.93711	4.26151	5.25173	6.63635	5.34563	4.34715	4.92818
LOC_Os01g08520	16.5243	15.5479	16.5074	13.9162	15.5347	16.68	15.3391	16.5024	14.8195	16.383
LOC_Os01g08540	6.02165	6.26117	7.5942	6.38319	6.26624	5.79012	6.66398	6.62172	6.4148	6.34973
LOC_Os01g08550	8.95072	8.66085	9.63714	9.70902	9.68883	8.46259	8.72609	9.49614	10.4852	9.73007
LOC_Os01g08560	331.114	476.938	361.02	217.212	216.233	309.382	497.744	375.532	212.662	213.312
LOC_Os01g08580	26.4018	28.4434	25.4203	29.7819	29.6783	27.8407	26.3995	27.6694	28.9726	29.5044
LOC_Os01g08600	7.80447	7.35756	6.19272	8.82018	8.47014	8.24006	6.15236	6.61379	8.37189	8.42206
LOC_Os01g08660	62.0365	57.5123	51.876	56.1423	55.6629	60.2145	55.5989	54.2795	56.5074	55.4287
LOC_Os01g08670	17.3575	16.9167	14.1933	15.9705	15.8357	17.2683	17.336	15.4592	15.0982	14.2425
LOC_Os01g08680	7.12512	9.24595	9.13073	6.98146	7.07657	6.49861	9.49497	8.37032	6.93206	7.2656
LOC_Os01g08690	7.91024	7.26971	6.6103	6.85476	7.36781	8.05937	7.28784	7.6764	6.20253	6.81669
LOC_Os01g08700	67.2337	43.4793	56.7427	88.3919	126.417	78.3909	54.9579	59.2809	89.2438	129.051
LOC_Os01g08750	14.6544	13.6092	17.6083	14.6325	13.4634	13.7328	14.94	14.0244	13.1116	16.0165
LOC_Os01g08760	33.8262	37.7328	33.4822	30.2311	31.3486	33.9719	38.1443	35.8217	31.8482	30.8794
LOC_Os01g08770	44.5702	40.3928	41.4845	51.1081	52.2685	45.8938	41.0856	43.0581	52.5811	54.8488
LOC_Os01g08780	2.22341	4.55912	3.51796	2.30595	2.07089	2.56848	4.89576	3.93732	2.44061	1.93871
LOC_Os01g08790	9.33575	10.1286	8.80178	9.90694	8.46576	8.9097	8.39999	8.36948	8.80658	8.7884
LOC_Os01g08814	17.7646	20.4562	19.2158	17.7309	15.4384	18.4073	19.0075	17.7145	17.347	16.8838
LOC_Os01g08820	10.0505	11.6099	11.9899	9.95633	10.5677	10.5286	10.6965	11.8639	10.2041	10.9574
LOC_Os01g08830	12.9325	13.1435	14.0197	10.9294	11.876	13.7856	13.5104	13.3075	10.2465	11.064
LOC_Os01g08850	19.6544	15.3255	14.9291	19.214	21.0971	20.8091	13.6963	14.6973	19.354	22.5087
LOC_Os01g08860	31.6348	330.843	129.405	23.4052	20.862	33.2734	345.309	164.91	26.4063	20.5391
LOC_Os01g08880	16.248	15.2079	20.1219	17.357	14.8386	14.4086	15.7745	16.5225	14.3386	16.1962
LOC_Os01g08890	3.18617	4.51072	5.21577	3.91467	3.49299	3.94436	4.68206	4.70204	4.0329	3.81326
LOC_Os01g08930	16.5148	15.1373	15.4065	17.0958	18.6585	17.6234	14.8653	14.8432	16.8347	17.7979
LOC_Os01g08960	70.3222	67.7696	65.4901	69.8123	68.4386	76.9579	69.9607	70.2283	70.8494	70.8169
LOC_Os01g08970	71.8853	70.3463	69.6511	74.2312	79.1472	71.6426	69.5443	68.7175	74.6759	77.6561
LOC_Os01g09000	43.6088	43.9658	44.0745	42.7518	45.6297	42.9923	45.303	42.9376	42.5469	45.8302
LOC_Os01g09010	244.587	222.018	201.641	225.451	230.489	222.816	216.485	209.472	224.16	231.028
LOC_Os01g09020	11.4174	14.0926	13.8868	13.7942	12.7373	11.1523	13.2044	13.0399	13.0452	12.0808
LOC_Os01g09030	38.673	33.5218	30.1582	24.9917	33.1508	38.315	34.7117	31.8586	23.6799	22.3284
LOC_Os01g09080	22.6019	23.9944	22.5023	21.873	23.1382	21.1028	21.8432	22.4386	21.9732	24.4377
LOC_Os01g09120	8.39368	8.05651	9.16951	9.02746	8.94541	9.75418	8.3107	9.7505	8.79788	9.34423
LOC_Os01g09200	241.423	239.635	237.095	263.309	261.834	240.874	239.206	218.575	253.539	251.345
LOC_Os01g09220	0.753245	9.74888	2.34073	1.45006	0.817892	0.862948	3.1294	2.34141	1.9616	0.859235
LOC_Os01g09246	28.8128	31.8674	34.7971	30.7326	29.617	25.8032	33.0063	29.5412	29.1691	31.1253
LOC_Os01g09252	11.662	12.0819	11.7306	11.8914	10.2201	12.2699	11.5356	12.4014	12.1262	10.2009
LOC_Os01g09260	17.7752	18.3502	14.7105	12.5699	13.342	18.0485	20.2598	15.2539	12.5308	13.0782
LOC_Os01g09280	22.46	22.1851	16.4676	18.7955	21.9167	27.4185	23.1071	18.4378	22.4899	22.834
LOC_Os01g09290	3.74859	4.59702	3.80237	3.94942	3.74238	3.7709	2.98744	3.31279	3.08444	3.98775
LOC_Os01g09300	16.83	16.8448	16.5342	14.8572	15.0311	15.7189	18.4613	16.859	15.3317	15.2907
LOC_Os01g09305	13.9331	15.0134	14.4753	14.2756	14.1228	16.7344	13.8156	14.7971	15.354	12.0729
LOC_Os01g09310	3.86006	3.61581	4.50041	3.64551	3.15567	3.50385	3.86259	3.70241	3.8166	3.41449
LOC_Os01g09320	236.366	242.429	245.732	250.425	243.19	259.815	255.761	251.957	248.309	247.609
LOC_Os01g09370	15.7237	18.1594	19.7241	16.8647	15.3975	15.0649	18.5095	17.9814	15.8968	14.3535
LOC_Os01g09420	20.3657	18.8316	18.6276	19.0684	19.4259	19.4841	17.9198	19.597	18.635	19.1565
LOC_Os01g09460	18.4757	20.375	20.6589	20.1119	18.6519	21.8744	22.1492	20.152	19.569	16.4637
LOC_Os01g09470	21.1853	21.0868	20.6357	20.1281	21.6256	23.6536	20.6941	21.9596	20.4041	20.6667
LOC_Os01g09510	1536.72	1365.32	1298.52	1574.38	1633.92	1791.77	1389.45	1389.32	1615.61	1638.31
LOC_Os01g09550	3.77306	3.55714	3.75302	3.35758	3.54906	3.55452	3.73429	3.38489	3.48825	2.90387
LOC_Os01g09560	391.651	388.662	384.011	388.534	397.153	396.661	395.562	377.961	385.548	395.969
LOC_Os01g09570	4.78076	6.47478	6.38422	4.80642	4.96973	4.02483	5.49511	6.58273	4.81332	4.69431
LOC_Os01g09580	85.9014	77.1318	79.343	87.7721	90.2933	90.9632	75.0476	77.9386	83.9762	90.7828
LOC_Os01g09590	7.03752	8.17769	8.96798	5.89447	6.02413	6.23033	6.87449	8.01541	6.54552	6.31734
LOC_Os01g09620	6.74577	9.83929	5.92387	4.6437	6.05188	8.67636	8.70743	5.98294	6.17237	6.35982
LOC_Os01g09670	35.8632	38.2692	36.1405	30.2296	32.9682	34.6349	37.8624	38.0659	31.1093	35.8672
LOC_Os01g09700	8.20739	4.3971	11.5208	6.75138	8.27996	6.58629	5.2947	10.836	9.76787	10.8403
LOC_Os01g09750	7.34986	6.99152	7.37283	9.57042	9.21015	7.68971	6.80839	7.37177	9.12162	9.32979
LOC_Os01g09760	9.99293	9.65392	10.9226	9.95021	9.48628	9.43863	9.26754	10.2809	9.093	9.9086
LOC_Os01g09770	10.4596	10.8065	10.908	12.2319	12.1723	10.6346	9.74151	11.9919	13.2626	14.4222
LOC_Os01g09790	20.3927	20.7452	18.9394	19.41	20.6718	22.9115	20.8523	18.6606	19.0743	21.031
LOC_Os01g09800	6.21451	6.36242	6.511	5.77954	6.53707	7.60093	6.31899	6.29819	6.02312	6.08457
LOC_Os01g09830	44.9253	41.518	39.355	34.0125	34.5523	49.9285	38.833	54.2803	31.6769	32.8748
LOC_Os01g09850	15.7738	16.4875	14.6948	14.8309	13.9045	13.8999	14.3898	13.9579	14.8473	13.4704
LOC_Os01g09860	49.7079	49.4753	52.5259	49.8466	47.5973	46.5829	50.3207	49.1435	47.5433	49.2857
LOC_Os01g09880	66.6876	51.7389	51.9522	58.8029	61.5303	42.8844	43.3243	47.2771	56.0909	59.783
LOC_Os01g09890	152.639	141.847	133.445	150.486	158.166	176.373	144.404	143.233	155.284	153.96
LOC_Os01g10010	39.3608	39.2289	37.8206	42.5525	39.2006	41.4334	37.4595	38.0834	38.4591	41.2316
LOC_Os01g10020	42.6134	47.5151	43.7062	48.7312	46.0543	42.0415	44.6471	45.235	48.3631	46.1697
LOC_Os01g10040	14.339	11.8486	12.1927	13.7613	14.0233	13.5563	9.95503	10.9219	13.0998	13.3678
LOC_Os01g10050	21.7003	20.1152	20.2132	20.4047	21.0571	22.4944	21.0456	20.6704	20.7192	21.5497
LOC_Os01g10070	9.68976	8.12065	6.7488	7.85891	6.69797	6.71696	6.52517	7.60627	6.79634	7.48237
LOC_Os01g10080	9.33679	7.35198	6.92673	7.43283	7.23124	9.34559	5.99842	6.4697	7.44457	7.48549
LOC_Os01g10100	11.287	10.5205	10.5545	10.3814	11.1318	11.2145	10.0392	10.7536	10.9683	11.5499
LOC_Os01g10150	43.5062	42.3594	42.9697	42.5761	43.8654	44.1536	44.0645	43.1034	43.9549	43.3839
LOC_Os01g10180	7.19471	8.9505	8.86166	8.64047	8.35534	6.55767	8.87984	8.99783	8.46928	9.08304
LOC_Os01g10250	5.09107	6.13003	5.01132	4.73844	4.56194	4.24202	5.63441	4.96382	4.87831	4.3625
LOC_Os01g10280	30.6501	28.1908	28.2295	31.699	35.9543	31.8425	28.1781	27.6139	31.5457	33.7325
LOC_Os01g10290	43.5031	41.7832	41.4911	41.8681	43.5502	41.2844	42.2612	39.4123	41.612	40.0873
LOC_Os01g10320	8.81166	9.39749	9.7611	8.93214	8.37882	9.15207	9.38741	9.17488	8.89551	8.93765
LOC_Os01g10340	92.1308	77.98	71.9774	80.1999	80.4491	86.8444	74.5838	74.72	79.7318	84.2493
LOC_Os01g10350	22.834	23.6366	23.9483	25.5138	25.6427	26.0304	23.616	25.2227	25.2423	27.8972
LOC_Os01g10430	17.526	17.0075	16.7228	17.2095	17.9495	17.6612	16.5051	17.2345	17.0386	17.1382
LOC_Os01g10450	7.85291	8.12212	7.46928	7.98264	6.4016	7.12316	7.63358	6.80838	8.458	6.4569
LOC_Os01g10530	10.1694	9.01847	10.2106	8.62602	9.03903	8.31376	10.0022	9.16197	8.81921	9.0509
LOC_Os01g10580	1.30757	0.898496	1.26581	1.89251	2.36164	1.8301	1.1946	1.502	2.93392	3.32847
LOC_Os01g10610	49.3685	55.193	52.6812	47.7671	50.1482	55.3597	54.2352	52.8798	48.0754	48.1133
LOC_Os01g10630	2.51303	3.03701	3.02758	3.00818	2.8214	2.98338	3.05694	3.05933	2.86823	3.14478
LOC_Os01g10680	9.97637	10.2923	9.66324	9.5469	9.8258	10.4696	10.0474	10.6025	10.4694	9.78193
LOC_Os01g10690	11.4388	12.3442	11.5271	10.6268	10.6905	11.0379	12.3381	11.2275	10.3998	10.4802
LOC_Os01g10790	20.3862	21.9842	21.1369	22.7811	23.7391	21.479	23.9965	22.6932	24.9866	23.0674
LOC_Os01g10820	1216.52	1077.23	997.247	1252.5	1333.93	1377.59	1113.19	1137.52	1323.79	1362.97
LOC_Os01g10830	3.78383	3.89951	3.62661	3.06149	3.19107	3.23927	3.63023	4.10559	3.83808	3.83396
LOC_Os01g10840	85.2744	83.7681	81.3096	83.9046	82.843	83.1321	80.6759	78.2409	78.68	86.3422
LOC_Os01g10850	40.4282	40.2165	36.7642	35.9288	39.6273	42.6326	38.685	38.5482	34.5152	39.7932
LOC_Os01g10860	4.46794	5.21044	5.06547	4.72231	4.5477	4.34794	4.94181	5.43508	5.69656	4.81508
LOC_Os01g10880	103.872	100.883	89.605	88.0042	89.6963	104.362	87.1239	96.1098	97.2125	89.0204
LOC_Os01g10930	7.64628	6.45322	6.42306	6.95741	7.6605	7.82481	6.92146	7.37886	7.41328	7.55493
LOC_Os01g10940	6.47675	5.07069	5.30208	5.33818	6.00818	5.76041	4.69043	3.899	4.60726	6.80457
LOC_Os01g10950	4.79008	3.94969	3.30275	4.32069	4.2634	3.90178	3.65651	3.18443	3.93966	3.85504
LOC_Os01g11040	39.3396	38.6212	41.5391	39.7382	36.8547	35.9696	38.891	37.3767	36.9762	38.0335
LOC_Os01g11054	6.21044	6.26491	6.67616	4.85157	5.32743	6.35432	5.62301	6.00886	4.7869	5.5545
LOC_Os01g11070	36.3543	38.787	39.3631	38.9493	37.1522	35.6553	37.5213	37.8325	36.4866	39.4648
LOC_Os01g11110	20.617	25.0716	24.7384	23.0172	21.12	22.1184	25.3041	25.297	24.8372	20.6314
LOC_Os01g11120	34.0349	35.9805	35.801	32.9305	31.8458	28.7197	37.3416	34.4883	34.2867	31.5272
LOC_Os01g11230	4.90179	3.22068	7.99976	4.50729	4.31124	3.77222	2.1554	7.98859	5.26688	4.99258
LOC_Os01g11240	18.5252	17.9722	17.1432	17.4465	18.7261	17.111	15.0174	16.5638	17.6653	17.2732
LOC_Os01g11260	15.3789	14.5562	15.1442	16.2825	14.8582	14.4293	13.9014	14.2516	15.7222	14.8325
LOC_Os01g11340	80.5368	89.8853	91.18	79.7181	74.3686	79.309	88.5503	91.3213	76.9022	72.3246
LOC_Os01g11350	36.4318	36.1525	32.3499	34.3012	31.0105	39.2192	34.0198	36.4175	35.4198	33.9985
LOC_Os01g11370	22.3484	21.2927	22.6475	24.1343	24.8952	21.8668	22.5086	21.7723	24.0268	25.9436
LOC_Os01g11414	220.471	220.431	217.788	227.85	217.313	212.342	220.753	219.321	216.812	228.769
LOC_Os01g11570	104.486	88.0308	82.731	86.3905	87.4712	102.568	87.1425	87.3477	82.1244	90.0442
LOC_Os01g11580	33.3472	33.4862	34.5786	34.1788	32.7049	34.8535	33.037	33.4707	32.3542	31.796
LOC_Os01g11590	5.54571	5.68389	5.72912	5.83654	6.34238	5.877	5.2706	5.60841	6.06792	6.15548
LOC_Os01g11650	68.4019	56.5809	55.1844	59.4707	64.2685	55.1625	50.9985	53.115	56.4086	61.9925
LOC_Os01g11660	2.89389	2.87212	2.95409	3.26816	2.39573	2.31751	3.19771	3.20927	2.43982	2.85017
LOC_Os01g11710	6.48658	8.49862	7.92967	8.35936	7.58152	6.35556	7.46743	8.85889	8.44714	7.89444
LOC_Os01g11750	15.7283	8.09501	10.2396	14.6226	19.8007	8.81104	6.88358	9.92556	15.6658	20.4068
LOC_Os01g11760	17.8305	9.20223	18.0997	12.6508	14.9908	12.3685	8.4802	18.5412	13.2921	16.9171
LOC_Os01g11810	15.5137	17.462	18.0337	19.0119	15.779	16.0565	16.6064	17.5675	19.3337	17.6668
LOC_Os01g11860	3.59331	2.27745	2.02857	2.4167	2.789	3.57624	2.55216	2.19198	2.66356	2.80306
LOC_Os01g11880	3.07415	3.77279	4.0327	2.91173	3.06871	3.66747	3.84874	3.85061	3.60234	2.54233
LOC_Os01g11900	50.547	41.5226	47.0412	46.3791	46.5079	44.5899	42.5319	41.9077	43.5473	50.9521
LOC_Os01g11920	20.6954	21.8427	21.5172	20.2398	18.7591	19.9014	21.5475	21.8877	19.6076	19.6237
LOC_Os01g11952	12.8725	11.7017	13.5944	12.5988	12.8429	11.6881	12.3745	12.8449	12.4991	13.3908
LOC_Os01g11960	6.77933	5.99733	6.38607	6.05055	5.97137	7.67696	6.29037	6.48458	6.16548	5.73215
LOC_Os01g11970	21.6077	22.0205	20.6971	23.2051	22.7163	23.6778	23.1136	24.8339	22.4024	22.6943
LOC_Os01g11980	9.65488	9.16896	9.12646	8.43867	8.60751	9.59946	9.02846	8.86237	9.53035	8.40229
LOC_Os01g12000	11.2135	9.42624	11.3736	7.67965	8.86401	9.33431	9.22457	10.5774	7.92951	8.66545
LOC_Os01g12080	5.35325	4.26945	4.66913	4.10762	4.1718	5.37578	3.90567	4.66009	4.34948	4.49951
LOC_Os01g12090	167.091	140.965	121.647	137.986	151.263	181.531	130.531	134.106	145.839	152.46
LOC_Os01g12100	13.5793	13.2062	14.1935	9.40467	11.4002	13.008	12.6475	14.0955	11.7016	11.4219
LOC_Os01g12110	10.9534	9.32791	8.79212	3.67696	5.66452	7.85795	7.95561	9.06772	6.36689	5.7984
LOC_Os01g12180	3.14325	3.26719	3.4252	3.2483	3.33226	3.74056	3.31967	3.75813	3.62269	3.29369
LOC_Os01g12250	4.32345	5.1146	5.50358	4.56981	4.92588	4.8503	5.19855	5.47021	4.83246	4.66352
LOC_Os01g12260	128.983	136.032	129.791	136.949	126.523	139.079	140.024	141.505	145.72	129.729
LOC_Os01g12280	10.5196	12.5975	12.579	9.05644	7.35438	9.70352	13.8842	12.8276	8.52112	8.04917
LOC_Os01g12390	68.0385	74.5917	69.5939	71.565	67.7635	67.8631	76.5154	75.4518	68.3928	69.5554
LOC_Os01g12440	33.3699	30.0224	33.8291	36.086	33.6873	31.2281	28.6899	33.6237	33.75	35.0307
LOC_Os01g12460	4.13444	5.73128	3.48233	3.15458	3.89941	3.77918	5.69569	4.32341	3.13142	3.295
LOC_Os01g12464	26.3285	30.3825	26.0131	26.6332	25.0982	28.0743	26.0144	27.965	26.4931	23.2838
LOC_Os01g12470	2.23721	2.87815	3.27909	2.70618	2.729	2.4966	3.28681	3.12697	2.76397	2.61802
LOC_Os01g12480	64.2605	59.1881	55.4333	66.6484	70.8235	68.3746	55.2733	59.0473	69.0667	70.4807
LOC_Os01g12530	27.9658	27.0035	27.535	26.7428	27.3082	29.2735	25.3807	26.4773	26.4185	26.3733
LOC_Os01g12540	11.04	10.1833	11.3144	13.5512	12.9749	12.7879	10.4207	11.2057	13.0123	12.7431
LOC_Os01g12550	7.54101	6.46762	6.39043	6.3011	6.76727	6.80099	6.44654	6.59971	7.02097	6.9687
LOC_Os01g12560	7.06765	7.51675	7.4415	8.62072	8.9975	9.20551	7.26046	8.63285	8.99395	9.27886
LOC_Os01g12570	8.80295	7.73744	4.75988	3.87534	5.87337	8.2382	3.77812	5.5188	6.67115	9.8513
LOC_Os01g12600	1.5417	3.97243	4.84177	2.30035	1.57287	1.35781	4.91541	3.72603	2.40474	1.68923
LOC_Os01g12640	8.37649	9.0915	8.43356	7.16727	7.41383	8.35267	8.8425	7.9983	7.0361	7.57363
LOC_Os01g12650	612.78	580.891	558.024	605.611	624.78	634.728	585.842	571.593	595.898	600.672
LOC_Os01g12660	6.98966	10.4631	10.738	9.84133	8.06012	7.72563	10.8498	11.0172	9.2545	8.45912
LOC_Os01g12670	13.039	12.216	12.9118	12.4283	13.1409	13.7948	12.6179	13.6405	12.7203	13.0736
LOC_Os01g12720	2.54354	3.5727	3.64114	2.32413	1.9625	2.06367	3.90799	3.44602	2.45845	1.88423
LOC_Os01g12730	134.241	126.333	118.65	139.721	137.208	132.29	121.178	114.812	131.89	132.52
LOC_Os01g12800	36.5911	36.0022	34.6417	34.36	36.1163	36.9147	37.1648	37.7897	36.0637	34.9163
LOC_Os01g12830	23.4476	25.5337	25.7936	23.9992	21.5664	23.6733	24.6266	24.6121	24.7025	22.1617
LOC_Os01g12840	6.21767	5.38485	5.67115	5.69353	6.19509	5.8169	5.23465	5.85482	5.84023	5.90612
LOC_Os01g12860	25.6315	22.5524	24.7498	27.0525	26.0877	26.5253	23.8721	23.3324	25.4286	28.2218
LOC_Os01g12870	68.3107	70.5261	68.9741	71.2293	72.7893	71.4075	68.7934	69.3537	72.6583	75.7486
LOC_Os01g12880	110.97	117.75	116.249	107.534	106.43	107.862	122.638	114.54	104.653	107.707
LOC_Os01g12900	52.3372	65.1182	64.1924	54.7002	51.7752	56.3948	64.6828	63.8245	56.44	46.0285
LOC_Os01g12910	17.3734	18.9909	18.129	16.1018	16.5121	19.8736	19.4505	20.5872	16.7301	15.6868
LOC_Os01g12920	7.95662	14.0949	14.7694	7.99881	7.21545	7.64869	13.7839	13.5434	8.78011	7.08094
LOC_Os01g12950	4.68522	6.1157	6.78855	4.93157	4.13484	4.66468	5.70191	5.59655	4.68198	4.4128
LOC_Os01g13030	110.065	113.178	106.598	104.786	108.085	97.6403	105.738	101.998	106.993	100.706
LOC_Os01g13040	37.2673	43.4265	53.7702	40.0884	43.5011	45.1358	40.4198	58.0631	39.4906	49.9499
LOC_Os01g13050	4.88116	4.60348	4.26746	4.03752	4.09913	4.49075	5.51103	4.37612	3.5488	4.32849
LOC_Os01g13060	8.52547	8.45422	9.9901	7.88583	7.7337	6.96732	8.36933	9.34855	7.79612	7.84232
LOC_Os01g13080	686.03	662.862	610.494	700.779	719.786	783.557	641.507	657.88	719.493	736.505
LOC_Os01g13090	30.1482	29.1903	28.0971	29.5424	27.8306	23.9551	28.3461	27.3015	30.0529	26.6371
LOC_Os01g13100	19.099	20.4746	22.5073	21.3356	20.5995	20.5267	20.9529	22.3901	21.5921	20.6177
LOC_Os01g13120	12.3513	10.2073	9.99599	12.9619	14.1065	8.64802	9.94275	8.73384	13.6428	13.8647
LOC_Os01g13150	19.2117	18.1185	19.9334	21.8716	21.9526	18.9538	18.2725	18.5877	21.6334	22.7147
LOC_Os01g13160	82.8497	97.5634	93.4188	72.851	74.8663	84.3502	102.015	90.2977	72.7221	71.6939
LOC_Os01g13170	10.5413	11.6657	11.6691	9.35936	8.55692	11.601	11.0993	12.1353	9.66479	8.82628
LOC_Os01g13190	56.217	58.3603	55.3184	58.7753	62.6268	60.1587	58.0559	58.7784	60.1868	60.3675
LOC_Os01g13200	133.18	135.397	133.252	131.496	127.494	132.254	143.518	133.141	132.122	128.206
LOC_Os01g13210	299.178	298.329	274.06	292.671	294.78	259.416	316.363	260.441	288.916	279.362
LOC_Os01g13229	4.70605	5.33253	5.24054	5.10725	5.61758	5.2587	5.22784	5.26768	5.06095	4.63341
LOC_Os01g13260	19.5342	20.8468	21.3999	20.4382	20.9351	20.2392	21.0733	20.3688	20.4887	21.389
LOC_Os01g13280	1.99222	3.03608	3.16051	1.89925	1.84588	1.44666	3.26026	2.73302	2.05109	2.05204
LOC_Os01g13300	3.58249	4.22801	4.93122	3.81795	3.15141	3.70117	4.65647	5.20344	4.36237	3.38611
LOC_Os01g13340	5.29824	7.28862	6.79018	6.27684	5.41464	4.05162	7.03786	6.93138	5.72909	5.12822
LOC_Os01g13350	4.11169	4.62857	4.73465	4.76197	4.27753	4.37213	5.06263	4.46653	5.06734	4.11132
LOC_Os01g13370	24.7338	25.4539	24.9327	23.8613	23.5349	27.7447	26.4698	26.3972	24.1027	21.8163
LOC_Os01g13404	15.107	13.8843	14.1398	16.7148	16.2236	14.9299	14.9003	14.4569	15.5247	16.5932
LOC_Os01g13420	16.2073	16.6637	16.0255	14.8431	14.4825	16.8848	15.4896	16.9523	14.1234	14.9641
LOC_Os01g13430	59.5286	54.7361	58.79	68.3924	71.9451	59.1373	56.1469	56.8785	67.5572	70.6821
LOC_Os01g13460	29.5892	31.5296	29.6589	29.12	30.9514	33.8507	32.3401	33.1381	28.7112	31.497
LOC_Os01g13470	28.3724	31.2729	31.9242	30.4139	30.3054	29.8823	32.2797	30.8211	31.0136	28.5981
LOC_Os01g13490	41.5166	37.1021	36.7316	40.1698	40.4246	46.0128	36.6349	39.6026	42.1983	38.7604
LOC_Os01g13520	12.2625	10.6433	10.9695	11.5769	12.2819	10.1972	11.3373	9.31537	12.573	11.7305
LOC_Os01g13530	12.5893	13.2134	11.2701	11.3951	10.7162	11.7612	12.1241	10.1008	10.8385	10.8759
LOC_Os01g13540	39.1413	44.2153	44.72	44.5962	38.8651	39.4098	46.3956	45.1887	43.1851	39.2426
LOC_Os01g13550	6.74084	6.66286	6.83317	6.70027	6.39753	6.73217	7.05767	7.17656	7.05547	6.02485
LOC_Os01g13660	32.6437	26.3172	25.5073	30.44	31.2289	38.2072	27.3465	27.8955	31.4404	35.4731
LOC_Os01g13700	147.905	134.2	128.227	145.941	147.788	149.576	133.292	135.673	148.479	146.559
LOC_Os01g13720	50.4723	43.6627	43.4505	49.996	52.7865	55.5419	41.9074	41.5695	48.3603	54.2931
LOC_Os01g13730	72.7407	68.6932	68.4428	75.9049	78.2937	71.7466	71.646	69.5342	75.5226	75.2678
LOC_Os01g13760	7.69704	11.4034	6.66536	4.36346	4.70635	7.71821	11.7504	7.31293	4.46513	4.5061
LOC_Os01g13770	29.6843	27.9074	27.5142	27.3723	31.4811	25.9196	27.008	26.287	26.3593	28.1155
LOC_Os01g13800	20.465	19.6828	26.0831	17.9683	19.1744	16.7922	19.7807	23.6278	21.3767	22.1157
LOC_Os01g13930	21.6891	21.4016	19.546	20.7309	19.4869	21.3737	21.297	22.5581	21.1302	19.3833
LOC_Os01g13940	9.25671	9.58749	10.1516	10.7881	10.7393	9.58358	9.57424	8.87249	9.3458	9.75961
LOC_Os01g14010	9.84198	7.79235	7.29905	9.20374	9.17212	9.98837	7.45335	7.70895	8.5621	9.69588
LOC_Os01g14020	36.8225	31.3536	30.4639	35.9454	39.2693	36.0433	32.291	32.2022	35.4001	37.0432
LOC_Os01g14040	29.364	29.0756	26.3337	28.6678	29.5086	30.0638	29.2086	28.4332	29.7342	28.9085
LOC_Os01g14050	10.999	10.8353	11.4751	10.8994	10.3883	8.76339	10.718	10.356	10.7997	9.97908
LOC_Os01g14070	57.9313	73.4461	67.1852	66.1089	59.1985	65.6601	78.0203	69.9528	62.8027	54.2338
LOC_Os01g14090	35.1083	43.1232	35.859	26.5849	26.8533	36.7673	42.7811	37.5177	26.6035	27.2352
LOC_Os01g14100	8.24405	7.96219	8.91317	8.41438	7.91127	9.12657	9.05907	9.56066	8.94341	9.01043
LOC_Os01g14110	42.1435	41.0049	40.4912	35.9653	35.6131	41.4901	46.3214	41.9629	41.401	40.9221
LOC_Os01g14140	275.486	307.537	285.372	280.453	263.187	309.804	311.282	303.004	290.485	273.136
LOC_Os01g14370	12.6628	12.7194	15.2894	13.2664	12.7318	11.4981	13.3139	13.3746	12.6215	14.0542
LOC_Os01g14420	15.7751	16.0125	14.7794	15.3662	15.1772	17.7262	17.1883	17.4808	16.2559	16.8859
LOC_Os01g14440	16.1703	14.0312	14.0978	15.5036	17.778	15.1232	12.5592	14.3795	16.0284	19.3375
LOC_Os01g14530	2.81079	3.23969	2.53203	2.57183	2.73037	2.85798	2.84137	2.98018	2.69104	2.69261
LOC_Os01g14540	33.0088	35.4594	33.9352	34.481	32.2833	35.8751	35.8124	36.588	33.8582	35.1441
LOC_Os01g14580	35.2394	31.4407	30.7862	32.3965	33.8676	36.0344	31.6239	31.7156	34.2127	32.2521
LOC_Os01g14610	24.0063	25.5556	25.4957	25.9774	26.9791	25.7063	26.6188	25.6997	26.8989	25.3968
LOC_Os01g14650	15.3759	8.82419	10.7886	6.58443	9.78038	9.89417	8.30764	11.3425	8.15879	12.0827
LOC_Os01g14660	20.3062	7.95437	14.1722	15.6579	23.9428	19.0034	8.28215	18.8898	19.5475	28.1528
LOC_Os01g14690	195.459	199.162	183.85	188.501	185.509	186.914	192.706	187.667	188.134	182.228
LOC_Os01g14700	11.9665	7.98729	9.98977	11.6581	8.17686	11.55	8.68452	9.02027	12.0111	9.90639
LOC_Os01g14790	64.9745	52.9888	51.8645	63.8486	68.8963	66.0411	52.3639	54.7398	64.4219	73.5633
LOC_Os01g14810	15.3421	15.6763	16.1362	15.1729	15.2996	16.9111	15.7154	15.8125	14.9158	15.7398
LOC_Os01g14820	20.3402	19.375	18.9812	19.2893	20.5937	21.3702	19.5048	19.5755	19.5333	20.1913
LOC_Os01g14830	74.1277	64.6392	63.2446	75.3922	83.9575	79.0336	64.0507	64.6188	77.7177	84.4465
LOC_Os01g14840	13.2503	18.027	16.8629	12.5864	12.1316	11.396	17.8612	15.1779	12.4721	12.3057
LOC_Os01g14860	131.46	118.073	120.474	129.495	138.79	126.369	113.771	115.697	124.633	140.019
LOC_Os01g14870	10.0625	10.8207	10.6647	9.72288	9.24122	10.5435	10.9917	10.7449	11.26	9.64895
LOC_Os01g14920	21.1582	23.2734	23.7158	21.9479	20.3625	19.9267	24.883	23.9595	20.46	20.3343
LOC_Os01g14932	36.4112	38.8892	39.5584	37.4712	36.8759	33.2559	37.4547	37.1954	35.1563	37.7041
LOC_Os01g14950	269.151	266.993	265.893	277.168	293.788	274.947	273.259	265.681	278.479	290.914
LOC_Os01g14960	4.0698	3.60531	3.40927	4.47391	4.72229	3.92715	3.55207	3.65667	4.27902	5.55672
LOC_Os01g14980	49.1355	50.025	45.8953	48.8063	48.8128	54.0067	49.9336	47.0286	51.2023	47.2817
LOC_Os01g15010	65.535	76.5602	54.1619	39.1801	41.3937	64.2604	71.6931	59.0995	37.7891	40.6673
LOC_Os01g15020	34.5488	27.2884	26.3843	23.5061	26.4187	28.8545	28.0216	26.7913	23.151	27.5929
LOC_Os01g15029	380.189	329.644	307.169	339.262	353.789	378.336	315.657	309.153	324.189	348.49
LOC_Os01g15110	55.9901	62.0974	60.4038	57.6077	54.7653	55.3688	61.1729	59.052	54.5353	53.1031
LOC_Os01g15120	24.3811	24.6919	22.9253	25.3514	23.3881	24.9749	23.9955	23.549	24.8681	25.1368
LOC_Os01g15260	90.9528	90.3206	82.4286	85.9882	86.7467	95.1172	84.0901	85.6966	84.1076	89.55
LOC_Os01g15270	207.012	198.192	214.57	137.971	164.331	265.962	198.992	297.315	191.624	161.767
LOC_Os01g15290	126.705	119.408	114.454	117.745	125.037	146.277	122.361	124.073	123.98	120.132
LOC_Os01g15300	4.692	3.37842	3.84139	4.54262	5.19572	4.01351	3.51308	3.37058	3.64016	4.45068
LOC_Os01g15310	103.499	99.3722	95.3869	104.481	105.562	104.142	99.463	96.1074	100.795	106.179
LOC_Os01g15320	34.5139	29.293	31.8429	27.0047	26.4572	17.3372	27.2771	30.7267	34.4587	28.3949
LOC_Os01g15350	10.7071	13.7972	13.737	11.023	10.7888	10.2761	12.9896	11.8067	9.95963	10.7796
LOC_Os01g15390	5.83424	6.96461	7.11634	6.93009	5.81107	5.60152	6.28388	7.23374	6.49353	6.36305
LOC_Os01g15448	25.9505	24.0124	22.342	26.0065	26.9904	27.8302	23.0708	23.797	25.5826	25.1094
LOC_Os01g15460	41.6327	44.8931	46.269	41.419	41.513	43.4274	45.2337	44.9203	41.36	41.1351
LOC_Os01g15480	17.8664	16.6622	18.9088	18.4427	18.5299	16.9944	16.7997	16.6084	17.712	20.1983
LOC_Os01g15490	24.9907	21.0026	22.2679	24.1747	24.7598	24.8324	22.3963	22.5177	25.072	26.0182
LOC_Os01g15520	4.37296	3.04227	2.85287	3.14697	3.57848	3.57514	2.77308	1.84667	3.91298	4.44541
LOC_Os01g15540	21.2338	22.881	22.0592	23.3823	20.4122	20.8006	23.9632	22.1808	23.9697	22.5538
LOC_Os01g15580	3.9168	4.10956	4.27009	3.99745	3.70732	3.50661	4.11174	3.89359	4.03497	3.9024
LOC_Os01g15600	125.433	115.444	112.196	121.844	131.596	137.749	114.889	115.999	124.257	130.055
LOC_Os01g15610	140.61	133.111	118.916	135.427	135.967	127.281	119.393	111.199	137.135	122.785
LOC_Os01g15630	27.0449	26.9834	25.7783	24.9625	27.2669	26.3763	24.9233	26.6951	26.2938	27.4475
LOC_Os01g15640	22.8916	23.7506	26.1487	21.2333	23.9393	21.1036	25.7128	24.7703	22.505	25.5151
LOC_Os01g15660	9.69309	6.95852	8.35331	9.30484	9.32869	11.991	7.36841	8.52043	8.74173	9.63626
LOC_Os01g15770	7.06125	7.38089	5.87142	6.2173	5.58978	6.11026	6.15384	5.86098	5.91442	6.2971
LOC_Os01g15780	32.2927	30.1764	30.0123	31.4479	31.8317	34.9107	28.9459	31.2803	30.5401	33.6383
LOC_Os01g15790	15.8351	16.8717	17.7511	17.4785	17.3064	17.9709	17.4	17.885	18.4456	17.8739
LOC_Os01g15810	38.909	41.5406	42.7582	37.9212	35.2545	23.6381	41.0334	31.1019	35.7241	33.8619
LOC_Os01g15830	328.836	361.811	352.191	344.221	321.518	274.318	361.947	352.522	361.402	376.736
LOC_Os01g15850	18.303	17.2433	16.8742	18.6343	18.8071	17.2727	16.8206	17.5314	17.8436	18.904
LOC_Os01g15860	3.50931	4.49158	5.51231	3.94265	3.56251	3.23079	5.24595	5.31349	3.8465	3.93875
LOC_Os01g15920	12.2678	7.70628	10.6693	10.1317	12.6071	11.1039	8.12746	10.0415	10.0444	8.00368
LOC_Os01g15970	169.085	126.12	185.65	153.773	160.74	184.581	131.447	199.669	167.509	156.15
LOC_Os01g15979	43.345	31.5018	32.1255	35.1071	40.5668	46.3222	28.4538	32.2397	34.5677	38.9068
LOC_Os01g16000	48.7102	50.4146	53.4457	47.6921	44.9107	45.5396	51.9475	52.8783	49.2133	47.3372
LOC_Os01g16010	39.078	32.3916	32.3598	39.0489	40.2961	44.5396	32.5933	35.9093	41.0578	40.3023
LOC_Os01g16020	14.049	13.5478	13.3769	14.0732	14.2853	14.4433	13.2715	14.4542	13.7413	14.6306
LOC_Os01g16030	299.254	292.315	273.153	305.79	284.61	296.127	299.78	290.899	318.823	283.602
LOC_Os01g16040	9.81966	10.1202	10.6179	9.65852	9.58766	9.89563	10.2003	10.1084	9.7442	9.27725
LOC_Os01g16080	15.6064	17.5299	17.0318	17.3661	16.4404	17.1907	19.0686	18.4492	18.3865	15.4058
LOC_Os01g16090	98.5863	109.939	102.088	100.787	93.1706	103.576	108.5	111.264	102.409	97.1788
LOC_Os01g16100	17.7778	18.0165	18.4228	21.059	21.3753	19.1826	19.899	20.101	21.7076	19.9033
LOC_Os01g16110	65.3734	62.9141	66.6089	71.6033	73.5554	62.0374	61.8424	60.892	67.9598	74.9805
LOC_Os01g16120	2.34065	4.58719	2.8007	2.9414	2.47497	2.47482	4.53517	2.92962	4.02686	2.70612
LOC_Os01g16124	8.96474	9.50539	9.97808	8.33305	7.91815	8.62108	9.71105	9.27257	7.92166	8.44826
LOC_Os01g16130	4.35679	5.19755	5.06252	4.49095	3.69579	3.97417	5.45022	4.97761	4.01277	3.76622
LOC_Os01g16140	33.1977	13.1521	17.0766	8.08125	12.5705	28.2376	15.4925	22.4499	7.66701	5.1766
LOC_Os01g16146	33.9899	35.1786	33.6821	35.6581	34.9024	32.1921	34.2336	27.6962	31.6336	30.9819
LOC_Os01g16152	13.7263	13.519	12.5958	12.1732	11.2811	14.4694	13.0074	13.5283	13.3791	12.4068
LOC_Os01g16170	26.0656	30.9424	24.655	37.6207	27.0716	26.7371	31.7479	21.4116	37.2013	26.4328
LOC_Os01g16180	30.1754	31.4606	29.5572	32.7617	29.6195	32.9228	33.3045	29.3806	32.3088	30.1587
LOC_Os01g16190	238.331	219.551	208.123	221.59	231.441	241.689	219.997	212.749	224.586	229.272
LOC_Os01g16210	10.4171	5.09332	4.78534	7.07672	8.76113	12.313	4.58812	5.80418	6.89146	9.81895
LOC_Os01g16220	15.171	18.2299	17.3988	17.7398	16.6055	14.1437	18.4863	18.8861	16.4212	17.3294
LOC_Os01g16230	3.53006	4.33798	4.10871	3.97176	3.88718	3.98473	3.98161	4.95967	3.62495	3.85493
LOC_Os01g16240	424.563	450.861	419.351	431.152	417.791	479.804	468.431	462.166	441.62	420.702
LOC_Os01g16260	9.2305	8.25518	8.70857	7.97976	8.10894	7.15865	8.19883	7.97173	7.72157	6.71524
LOC_Os01g16290	44.1208	42.4577	44.9282	47.343	50.0342	43.5511	43.2845	42.2095	46.722	50.7403
LOC_Os01g16330	25.8968	27.7858	23.9575	22.0655	22.8817	24.0182	26.9249	23.4519	21.8215	22.7355
LOC_Os01g16340	8.41637	8.67586	8.23469	8.68181	8.07512	8.69361	8.09783	8.1203	8.58338	9.701
LOC_Os01g16350	17.8297	24.1548	20.7703	12.5651	10.6866	16.8356	22.873	19.5854	12.1934	10.8297
LOC_Os01g16354	29.3285	27.439	28.6064	28.795	29.0267	29.6507	27.5678	28.8622	29.2869	30.2575
LOC_Os01g16414	14.932	14.3335	14.4973	16.3261	16.1662	14.8992	14.8462	14.669	15.6935	16.0369
LOC_Os01g16430	66.2287	55.5237	54.7866	59.6296	64.7561	68.6098	57.7967	54.8298	58.3025	62.4641
LOC_Os01g16450	364.309	348.903	342.886	382.55	369.135	347.586	341.254	345.232	362.957	372.911
LOC_Os01g16510	44.6326	41.7128	40.3907	44.0164	47.5513	54.1388	42.4016	43.7765	44.9882	44.1781
LOC_Os01g16520	13.7604	12.4273	12.8339	13.5039	14.206	12.7325	12.848	12.9608	13.6995	13.5834
LOC_Os01g16530	23.5885	24.1834	22.9897	24.2829	24.5946	25.5678	23.8425	24.4664	23.7982	23.746
LOC_Os01g16540	68.4671	64.6336	65.1152	70.6565	75.0596	68.5116	65.4351	63.8917	70.6866	75.5071
LOC_Os01g16550	189.309	160.714	147.283	180.368	191.276	198.467	160.526	160.746	192.183	202.23
LOC_Os01g16600	16.2667	15.8846	16.0924	15.6467	16.1055	14.1951	14.0691	15.5931	15.5118	16.8715
LOC_Os01g16640	637.029	594.812	527.728	574.52	577.526	640.892	596.229	582.626	589.448	585.562
LOC_Os01g16650	149.905	155.3	145.02	148.244	140.507	162.604	140.621	153.158	145.766	150.519
LOC_Os01g16670	40.7619	43.861	40.017	41.2606	42.2865	44.8986	44.3162	45.7748	40.8739	40.2203
LOC_Os01g16714	12.0024	8.09178	8.90979	11.4513	11.6436	10.5179	7.35532	10.3497	11.7226	12.8005
LOC_Os01g16770	304.645	224.245	229.396	282.281	314.316	329.373	230.562	249.312	275.325	318.166
LOC_Os01g16810	6.22056	5.02204	5.62041	5.12419	5.57022	5.92554	4.95498	5.10884	5.38179	5.68887
LOC_Os01g16870	60.1474	53.4414	56.2399	60.8811	66.4379	58.4971	56.6414	53.3615	57.3577	67.6537
LOC_Os01g16890	1285.16	1220.18	1135.57	1263.25	1325.63	1351.48	1187.78	1189.1	1255.45	1378.53
LOC_Os01g16900	178.293	176.165	170.292	173.428	171.581	175.459	179.591	176.146	174.58	170.748
LOC_Os01g16910	174.423	165.044	163.405	191.027	204.046	180.088	162.937	163.304	187.589	203.725
LOC_Os01g16930	9.0402	11.7093	10.6623	10.4982	9.61525	9.16307	11.4018	11.9257	10.9534	10.2055
LOC_Os01g16940	39.9802	42.913	42.5489	41.6403	43.0571	42.5586	45.5407	44.3113	40.3363	40.1075
LOC_Os01g16950	21.0557	27.2187	23.6369	17.8549	17.9738	25.5545	26.5933	25.8609	17.4791	18.318
LOC_Os01g16960	171.477	183.639	176.916	190.087	193.473	171.109	181.104	179.404	186.745	191.046
LOC_Os01g16970	186.289	212.512	209.672	207.314	194.134	183.591	216.622	213.769	210.165	191.518
LOC_Os01g17000	11.7795	11.2933	10.3171	11.6951	11.7166	12.9748	10.851	9.98615	10.8411	10.8966
LOC_Os01g17010	3.76959	5.59126	4.56002	3.1378	3.57013	3.10408	5.15098	4.1164	3.52954	3.42816
LOC_Os01g17020	41.7556	41.8726	39.423	40.1001	37.53	43.4985	39.6225	39.1569	40.7225	38.0572
LOC_Os01g17050	3.36449	8.28392	2.88933	3.14852	2.73889	1.63839	3.53676	2.6842	3.33879	2.54884
LOC_Os01g17060	9.05675	9.82856	9.82947	9.9667	8.93566	8.99485	10.2833	9.46469	10.9577	8.77147
LOC_Os01g17065	9.89733	11.9414	13.2992	11.4415	10.2713	9.90233	12.301	11.6237	9.8812	11.038
LOC_Os01g17070	2.3658	3.93937	3.9885	3.69588	2.92679	2.37631	3.72189	3.87618	3.4491	3.01234
LOC_Os01g17150	6.19067	6.18711	5.52012	5.55211	6.19393	6.25924	5.27185	4.76813	5.36372	6.421
LOC_Os01g17160	21.3707	19.3514	18.6634	21.682	22.0796	17.9645	20.2377	18.1306	21.8966	21.3162
LOC_Os01g17170	7.30594	6.57382	6.32857	6.92412	7.73791	7.97861	6.24403	7.01748	7.21882	8.21204
LOC_Os01g17180	107.481	125.779	124.141	128.858	122.983	111.276	128.603	123.476	129.923	125.548
LOC_Os01g17190	613.755	585.758	523.144	573.133	588.773	639.728	594.157	560.22	584.08	565.376
LOC_Os01g17214	7.31403	3.58113	3.21428	4.86601	6.91881	7.9155	3.51843	3.45964	4.16844	7.15869
LOC_Os01g17250	73.1518	73.4662	69.8953	73.7269	72.413	72.5542	74.0963	75.2064	72.8537	72.9571
LOC_Os01g17260	17.169	17.8829	17.7478	16.9297	16.9258	17.1684	18.3982	16.8508	17.1067	16.7809
LOC_Os01g17279	18.0306	18.2073	18.4521	17.904	19.0049	18.1565	18.7672	18.0293	17.4524	16.8612
LOC_Os01g17320	35.114	33.5709	34.3346	42.6996	46.526	37.2553	35.1189	35.7089	43.1357	43.6775
LOC_Os01g17390	20.8577	22.4392	22.8813	18.7368	18.3052	22.1598	21.5657	22.416	18.8487	18.301
LOC_Os01g17420	8.65386	6.06016	5.88442	5.90485	5.50215	6.63027	6.57291	7.33255	6.99551	10.086
LOC_Os01g17430	171.484	178.054	184.275	184.652	180.636	174.676	184.519	181.735	181.059	187.047
LOC_Os01g17470	7.77482	5.24625	4.67815	6.45522	7.65526	7.23729	3.84957	5.70692	7.39102	11.6556
LOC_Os01g18050	644.684	755.774	722.323	698.531	632.766	609.114	740.47	723.9	679.676	672.487
LOC_Os01g18060	8.96728	8.35233	9.87546	9.6197	9.54045	9.25581	9.57465	9.50519	9.88957	9.17853
LOC_Os01g18070	277.444	296.671	282.073	292.805	286.313	287.069	305.943	299.466	287.284	286.312
LOC_Os01g18100	3.14807	5.69169	3.22095	2.13619	2.4008	2.82113	5.37082	3.346	2.58651	2.55538
LOC_Os01g18160	5.83981	9.82041	6.98338	5.40666	4.17511	6.98941	7.63448	7.75249	4.9375	4.97396
LOC_Os01g18170	408.191	351.114	338.87	352.012	358.217	408.587	353.974	354.609	374.774	401.771
LOC_Os01g18210	56.7357	53.4851	50.355	52.9779	55.0765	59.539	53.1608	55.8131	54.5626	54.8435
LOC_Os01g18240	52.6191	54.116	53.1018	53.9124	53.332	46.4404	57.1411	52.0261	53.3498	50.6822
LOC_Os01g18280	7.36065	8.35514	8.31462	7.66124	6.82548	7.65049	8.24902	8.92879	7.37542	6.58496
LOC_Os01g18320	6.37222	6.68814	6.62621	6.73205	6.43511	7.5066	6.66599	7.20354	7.0227	6.36813
LOC_Os01g18400	7.25541	5.73985	4.96993	5.92094	6.42626	4.51884	4.68708	5.8027	6.5048	7.02253
LOC_Os01g18410	4.49844	4.78203	5.41294	4.06908	3.95273	3.81416	4.31979	5.35293	3.96728	3.89161
LOC_Os01g18450	93.921	82.5817	91.3239	73.7789	87.1191	101.437	101.449	88.5216	92.2975	87.8769
LOC_Os01g18620	3.99228	6.32269	4.72861	4.08918	3.21549	5.18307	5.85063	4.7895	3.6665	3.60485
LOC_Os01g18630	5.75357	4.85163	4.8196	6.22455	7.95227	5.09399	4.96416	5.08027	6.4959	7.37419
LOC_Os01g18640	56.5639	62.1906	58.6885	57.4319	55.8604	59.9769	61.2665	60.4648	56.1183	54.4695
LOC_Os01g18660	15.8261	20.6435	19.0119	16.9146	15.9534	14.6821	21.094	17.7905	18.1739	15.7812
LOC_Os01g18670	45.3236	39.7407	47.4328	44.5111	43.6593	35.2361	40.6623	38.7638	43.1118	43.1912
LOC_Os01g18744	105.975	128.144	110.261	85.8044	86.0512	57.349	109.354	101.095	81.1368	67.4559
LOC_Os01g18800	19.9118	15.971	16.766	13.6338	15.9098	15.8442	14.6637	14.0576	12.3294	14.102
LOC_Os01g18850	10.1649	10.7247	11.8634	10.4945	9.64763	9.32474	10.6718	11.0059	9.71558	9.58568
LOC_Os01g18880	4.85838	6.61554	6.62396	6.85526	5.75164	4.88482	6.3519	6.41592	6.05917	5.27777
LOC_Os01g18890	6.39264	5.8314	5.05997	4.61087	5.06962	5.56988	4.4988	5.22906	4.80439	5.80097
LOC_Os01g18900	3.78905	5.26454	4.29161	4.46272	4.0889	2.68455	3.10757	3.96268	4.38218	5.48912
LOC_Os01g18910	10.5003	8.07225	8.36057	11.1357	11.371	9.76516	8.5802	9.85177	13.2823	14.2504
LOC_Os01g18950	17.9827	16.5357	16.5895	19.9587	17.1827	16.4613	19.0903	14.8008	18.1199	17.4077
LOC_Os01g18970	172.37	217.859	208.715	199.807	178.181	126.944	205.833	186.871	182.524	166.194
LOC_Os01g19020	1064.43	1099.36	1050.34	1110.86	1073.38	916.543	1040.89	988.965	1024.53	1092.11
LOC_Os01g19140	4.31433	3.23552	3.38424	3.21636	3.90077	4.4374	3.17491	3.87092	3.56442	3.62166
LOC_Os01g19150	48.5436	51.3097	51.0639	45.8078	47.4867	53.1228	52.1964	51.45	48.5295	46.954
LOC_Os01g19160	4.75435	4.57992	4.50196	4.42002	4.07027	5.26333	4.38339	4.5132	4.50544	4.18092
LOC_Os01g19220	64.9362	61.0803	63.0204	68.0502	65.8475	64.6049	60.3754	66.6204	68.218	71.2631
LOC_Os01g19400	54.856	53.1596	49.5689	54.259	56.775	60.739	51.5977	54.2888	52.9332	56.6398
LOC_Os01g19410	45.5806	45.9529	46.7541	39.4216	35.4541	49.8984	48.6129	41.4218	37.0849	30.377
LOC_Os01g19450	502.714	442.546	449.864	515.11	537.096	499.689	457.103	440.893	479.648	515.083
LOC_Os01g19470	147.285	147.878	162.332	164.237	158.69	137.317	157.86	151.391	158.436	162.775
LOC_Os01g19480	6.86194	10.7787	10.9896	7.60526	7.51528	7.25101	10.8104	11.4131	7.53406	7.66122
LOC_Os01g19490	17.2958	15.4694	16.6037	18.3854	20.4925	18.7453	16.6746	15.5035	17.9176	18.9854
LOC_Os01g19548	5.44873	4.46825	5.01753	5.58189	5.37756	4.75564	4.64138	5.06805	5.2945	5.69497
LOC_Os01g19630	14.2591	13.2625	14.7313	14.5478	13.4874	15.0949	13.9831	14.7877	14.9297	14.6317
LOC_Os01g19694	4.15949	6.44921	5.91953	4.58889	3.84729	4.74957	5.83968	6.92618	5.30222	3.64018
LOC_Os01g19760	26.0743	26.5022	29.8819	30.1592	28.2987	24.7104	27.6634	27.3745	28.1825	28.9672
LOC_Os01g19800	44.5968	41.6925	32.6635	45.8013	46.4618	43.0154	40.5966	37.3433	46.6422	44.3869
LOC_Os01g19820	36.203	35.8854	27.3347	23.5691	23.739	44.9964	36.8906	32.7345	25.2736	19.8403
LOC_Os01g19840	1097.31	941.449	842.883	1016.97	1102.52	1210.67	895.069	913.467	1047.56	1147.7
LOC_Os01g19870	40.4299	42.5135	44.3056	41.6971	39.8669	40.4706	41.5942	42.6387	40.6125	40.9072
LOC_Os01g20110	8.23951	7.86326	7.28748	7.98169	9.04104	8.87245	7.24104	7.70951	8.52554	9.03423
LOC_Os01g20120	8.31752	8.00639	8.63989	8.29835	8.41419	7.08699	8.02569	8.38905	8.34423	9.08237
LOC_Os01g20780	176.574	188.637	168.654	178.456	178.491	182.485	172.659	179.58	170.957	193.036
LOC_Os01g20840	13.0298	15.889	14.5758	13.0279	13.4965	14.2547	14.5784	14.3671	14.2018	12.5221
LOC_Os01g20860	9.73622	9.50319	10.3709	8.39626	8.90106	9.616	9.68063	9.25218	8.33961	8.53275
LOC_Os01g20890	15.4611	10.8905	13.1395	15.0657	15.8711	16.6963	11.1978	13.2001	15.6012	15.6105
LOC_Os01g20900	15.4373	18.9431	20.8088	18.7971	15.4164	14.6782	20.3499	19.2067	17.8459	14.8459
LOC_Os01g20940	32.0722	31.8643	34.5339	33.1607	29.5692	30.9383	33.0337	32.4383	32.4994	32.7302
LOC_Os01g21034	25.8722	18.4546	19.5178	22.4508	24.4212	26.7682	16.2878	16.8526	18.5763	23.4791
LOC_Os01g21070	25.3305	21.6986	22.6873	26.2927	24.161	24.9967	20.5036	22.2472	23.856	27.4322
LOC_Os01g21120	33.046	14.2003	17.9313	11.7412	23.3549	41.0164	12.7894	28.9108	11.0423	10.8336
LOC_Os01g21160	13.5253	14.4845	13.6446	11.438	11.8041	11.5028	13.6076	13.4547	12.0738	10.9728
LOC_Os01g21180	224.658	220.213	204.858	221.907	224.278	234.25	223.601	214.818	228.803	223.962
LOC_Os01g21250	75.9558	62.8198	93.178	60.886	76.1251	68.2256	64.5366	97.761	87.5557	88.3823
LOC_Os01g21320	52.7001	48.937	45.6455	50.2998	50.0703	49.595	49.1689	47.4959	49.2989	50.032
LOC_Os01g21410	23.8937	25.8066	23.2769	20.8004	21.9809	24.0585	24.477	24.8809	22.0933	22.0056
LOC_Os01g21420	0.883208	4.7822	2.36475	0.436244	0.405562	1.04462	5.41861	3.01574	0.733165	0.491001
LOC_Os01g21440	285.731	299.359	270.859	287.922	278.224	324.924	317.44	307.249	302.294	266.312
LOC_Os01g21450	11.3152	12.9825	12.4406	10.828	10.5827	11.2203	12.7628	12.6381	10.5881	9.82286
LOC_Os01g21560	6.9705	7.67681	8.70814	8.67235	9.64882	7.87342	7.03408	9.46212	9.45459	10.1852
LOC_Os01g21590	24.9437	20.4836	15.0067	13.584	14.4153	19.6871	22.679	21.4575	14.1681	11.0187
LOC_Os01g21610	14.283	10.8786	11.9642	12.9616	13.8713	15.4671	10.7659	12.0356	12.0225	12.7873
LOC_Os01g21640	36.0873	29.6804	30.7861	32.7872	27.7297	41.4917	32.5828	32.015	32.3109	32.2992
LOC_Os01g21650	2.89421	2.70997	2.60209	2.61545	2.52154	3.2169	2.53952	3.29247	3.04309	4.23457
LOC_Os01g21820	4.89614	5.04554	5.43356	5.37112	4.99549	4.84649	5.12537	5.3121	5.29275	4.81749
LOC_Os01g21850	39.5263	38.9481	40.359	37.9594	36.7824	37.3145	41.1797	41.3828	36.4778	37.6523
LOC_Os01g21860	23.7808	23.7599	22.2878	22.2401	22.7274	24.6918	23.2125	22.8594	23.7906	22.6984
LOC_Os01g21940	26.8234	27.5821	27.7079	30.126	31.2099	26.1868	25.9933	27.5932	29.9608	32.1122
LOC_Os01g21960	65.5226	68.3923	70.5486	71.0783	65.101	61.1571	69.8656	72.0333	67.2541	63.5199
LOC_Os01g22000	3.13349	3.69733	3.33302	2.9131	2.90516	3.06107	3.18765	3.29696	3.02256	2.95222
LOC_Os01g22010	851.964	654.245	658.913	803.827	853.525	769.941	605.955	654.318	770.849	830.525
LOC_Os01g22070	4.73852	5.3308	5.21745	4.46126	4.25762	4.51294	5.41004	5.09102	4.42053	4.19894
LOC_Os01g22090	13.2684	11.3486	11.7638	13.0114	13.5627	14.6918	11.1509	12.8293	12.1256	13.2783
LOC_Os01g22230	9.4178	8.29757	7.60129	7.69274	8.58263	9.91993	8.11432	8.13316	8.51621	8.15534
LOC_Os01g22336	32.4088	28.4784	28.3684	28.7841	28.129	31.0281	26.9972	26.6326	28.5396	29.2526
LOC_Os01g22370	15.9383	12.4448	11.7947	13.5274	14.9223	13.5477	12.3149	11.4696	13.7695	13.5626
LOC_Os01g22390	7.62662	6.60817	7.52825	8.28299	7.66115	7.33582	7.29632	6.46596	7.28999	7.63265
LOC_Os01g22430	4.31013	3.80306	4.07475	3.90811	4.41377	4.16397	3.84101	4.06248	4.79093	4.58616
LOC_Os01g22450	22.3131	24.2324	29.9687	26.3578	18.4955	19.5224	26.1351	29.1927	26.7443	20.8066
LOC_Os01g22490	2110.77	1894.68	1748.08	1975.02	2117.83	2299.94	1925.52	1934.91	2061.47	2150.1
LOC_Os01g22500	42.3842	47.9519	42.0625	43.3297	45.572	45.8207	45.4728	45.3836	44.5137	43.3075
LOC_Os01g22510	14.8732	13.5742	14.1589	14.6016	14.6987	14.1462	12.6568	14.103	14.8146	14.3857
LOC_Os01g22520	197.739	186.165	172.484	184.55	198.872	202.335	190.875	179.311	188.198	186.955
LOC_Os01g22550	10.7479	12.8463	11.8613	12.1438	11.4696	11.4051	12.3128	11.8267	12.1791	11.8934
LOC_Os01g22590	2.93997	3.62995	2.6236	2.17736	1.97119	3.44972	3.26859	2.94473	2.1709	1.78833
LOC_Os01g22600	11.5257	12.2936	12.9	12.2103	12.2316	11.6476	12.4993	12.6279	12.1674	11.6453
LOC_Os01g22630	17.9832	16.7662	18.4388	21.5503	20.9381	17.2643	17.003	18.7508	21.1434	20.2125
LOC_Os01g22640	8.2544	9.71291	8.94444	8.85252	7.86221	7.15933	9.03166	9.10936	8.52592	7.61775
LOC_Os01g22660	16.8161	14.9188	14.3468	15.1208	15.1234	15.6758	14.4166	14.7491	14.1555	15.2595
LOC_Os01g22870	28.2098	30.9637	30.1158	29.6191	27.9309	30.5709	31.6632	30.5849	29.9442	26.9708
LOC_Os01g22900	8.32858	7.12403	7.77811	7.8827	8.48665	8.36881	7.26617	6.937	7.7669	9.16435
LOC_Os01g22954	8.91281	8.87246	7.37354	7.34795	7.55662	8.12827	6.78778	6.44959	7.0671	8.10421
LOC_Os01g22990	245.126	215.254	204.012	270.408	273.034	286.877	206.839	229.999	274.116	263.792
LOC_Os01g23380	7.34039	9.319	9.99234	7.81848	6.34893	6.73114	9.5501	9.7523	7.84017	7.14824
LOC_Os01g23580	5.20771	4.9266	4.89443	5.11541	5.12878	5.16648	4.66363	4.58472	5.07186	5.68163
LOC_Os01g23590	40.1758	39.5336	41.905	41.3187	40.8566	38.8574	40.2781	38.5529	40.3398	41.4332
LOC_Os01g23610	80.3488	75.484	77.743	86.2175	90.9749	84.2209	77.9924	76.5421	87.365	88.8546
LOC_Os01g23620	356.623	362.429	343.187	361.98	358.908	388.104	374.437	366.772	372.896	354.536
LOC_Os01g23630	37.9578	43.996	39.314	35.8407	34.2831	38.9292	40.8217	40.606	35.1836	36.921
LOC_Os01g23640	31.0293	29.2566	31.4199	31.2297	32.5941	26.0819	29.556	29.1735	31.5375	31.3807
LOC_Os01g23680	20.8181	16.844	17.5944	19.4699	20.2092	21.3629	18.0153	18.1101	21.3159	20.594
LOC_Os01g23740	310.519	302.552	282.457	298.547	291.707	313.581	306.961	301.782	298.741	302.113
LOC_Os01g24020	12.9163	15.1849	12.5786	14.3958	13.6502	15.6751	15.6934	15.2175	14.5136	14.5389
LOC_Os01g24060	5.09392	7.46954	6.9512	6.66145	5.56551	4.63224	6.46906	6.8011	6.64735	5.86729
LOC_Os01g24070	30.7545	22.1856	20.6483	27.3601	26.6452	26.7187	23.6481	20.5437	28.0949	28.1203
LOC_Os01g24440	8.10035	7.71356	8.37825	7.24265	7.32065	9.12538	8.16309	8.3777	7.42648	7.11008
LOC_Os01g24480	15.4512	15.1118	14.231	14.1787	14.0007	15.8007	15.4587	14.7305	13.4654	14.635
LOC_Os01g24550	11.6903	5.66268	7.55192	6.58726	7.86533	3.58413	5.66195	5.76313	5.82437	7.18435
LOC_Os01g24560	18.1782	7.80153	11.6708	10.4314	11.3749	4.31688	6.90387	8.8191	6.61008	9.81222
LOC_Os01g24570	24.0023	9.79288	15.601	14.2413	14.8926	5.86124	8.56313	12.8985	9.91636	12.668
LOC_Os01g24600	8.48922	1.75125	4.46755	3.57973	4.80056	1.78992	1.33837	4.96477	2.42648	3.84067
LOC_Os01g24680	43.1627	41.2931	43.3152	43.6986	43.3152	37.3117	41.5924	40.1963	42.9027	43.4697
LOC_Os01g24690	874.019	743.751	715.776	872.45	933.05	932.723	718.661	739.668	874.668	970.328
LOC_Os01g24700	3.32211	21.7122	16.2227	3.76915	1.79571	3.66518	10.766	7.67552	4.08365	2.60968
LOC_Os01g24710	28.6278	164.537	129.968	32.6406	24.5041	30.3469	68.6644	54.242	37.2077	17.3293
LOC_Os01g24750	18.4859	18.2658	18.1504	16.9892	18.8179	17.6289	17.5767	17.7578	18.046	19.6864
LOC_Os01g24764	4.08855	4.55968	3.95717	3.52815	3.93318	5.60294	4.36755	4.09127	4.22761	3.83685
LOC_Os01g24880	15.1662	13.0839	13.3043	13.1131	12.9335	14.5375	13.65	13.9469	12.5685	13.827
LOC_Os01g24920	5.0267	4.41029	4.60563	4.25248	4.0715	4.80171	4.5112	4.36423	3.78923	4.55229
LOC_Os01g24940	12.359	13.9548	11.9097	9.80403	10.3303	11.2062	14.8357	12.0776	9.60566	9.88025
LOC_Os01g24950	32.7804	32.7121	33.5134	34.7409	33.4419	32.3048	33.0823	34.0989	32.7273	33.0244
LOC_Os01g24980	7.21902	5.99247	6.18408	7.50467	8.08812	7.40523	6.22169	6.53219	7.70811	7.60539
LOC_Os01g25030	821.088	1248.42	1217.84	1336.09	1194.89	1062.98	1323.07	1392.57	1408.68	1331.52
LOC_Os01g25189	23.7692	23.4242	22.6884	24.958	25.2725	25.723	23.8453	23.7362	24.6504	25.0162
LOC_Os01g25270	4.51826	4.7879	5.01549	5.45783	4.86076	4.42932	4.76103	5.22884	5.02327	4.75426
LOC_Os01g25320	7.63628	8.93928	9.20926	7.97248	7.45309	6.46621	8.4542	8.7848	7.98237	7.48359
LOC_Os01g25330	40.2264	42.032	45.917	43.9141	40.485	39.718	42.5218	42.6717	42.2177	40.7156
LOC_Os01g25370	21.4931	22.3803	22.727	22.8843	22.908	22.8629	22.1473	22.2751	22.7467	23.3945
LOC_Os01g25386	14.2651	14.3355	13.8289	14.1307	12.9818	11.2365	11.867	11.877	12.8528	14.1559
LOC_Os01g25440	8.02018	8.2663	8.30164	8.30392	7.29465	7.72364	7.84852	8.04205	7.06807	7.2125
LOC_Os01g25484	27.8625	34.1252	37.6522	28.8243	25.3056	23.4112	28.7939	36.7912	26.0277	21.2087
LOC_Os01g25530	6.0656	6.20121	8.21426	6.87733	6.06646	5.7042	6.63029	6.97053	6.70113	6.25264
LOC_Os01g25540	153.755	165.961	151.923	154.454	146.347	129.652	169.642	153.86	151.074	141.518
LOC_Os01g25560	63.7861	56.3742	53.1407	50.7276	51.6809	38.485	55.1643	46.7996	50.8037	52.3628
LOC_Os01g25610	524.69	441.081	432.311	525.64	565.585	548.615	442.376	450.933	541.212	592.68
LOC_Os01g25760	5.54808	6.73932	7.20261	6.30548	5.88608	5.05283	7.03154	6.33904	6.089	5.67851
LOC_Os01g25810	6.38084	5.94306	6.25464	7.08684	6.53617	6.11457	6.12924	5.75817	5.74982	6.42472
LOC_Os01g25820	137.179	175.468	153.107	137.481	130.046	120.735	178.848	146.249	130.092	122.982
LOC_Os01g25880	29.6279	31.2239	30.8279	33.7274	31.2351	31.1488	34.0038	35.2354	34.1395	29.9682
LOC_Os01g25920	50.4231	52.5059	53.8508	49.7198	51.105	56.076	51.7959	54.0376	53.7481	46.8418
LOC_Os01g26020	22.6499	21.8792	21.1734	22.5698	21.9076	23.9677	21.8452	21.9488	23.0963	22.8088
LOC_Os01g26039	17.8176	16.4175	22.1229	17.1753	18.8092	21.2279	16.4879	23.3517	16.4365	18.6522
LOC_Os01g26070	45.1734	45.7691	41.1899	38.323	38.2597	52.5581	46.5493	47.4809	43.457	43.783
LOC_Os01g26130	14.0505	18.4167	18.7866	14.8847	13.6546	17.2205	17.9431	19.5606	16.0019	12.6604
LOC_Os01g26160	24.2312	26.2772	28.2378	26.2303	25.0808	22.2764	27.8564	26.0443	24.8394	25.8195
LOC_Os01g26370	3.31151	3.63001	4.11579	3.7028	3.85119	3.46831	3.93134	3.90303	3.95089	3.6713
LOC_Os01g26940	12.8328	12.8256	13.2774	13.5889	13.7074	13.9826	13.6653	14.163	14.2572	13.2638
LOC_Os01g26970	3.89766	3.83634	4.59719	3.90949	4.86946	3.32076	4.26123	4.48031	3.79095	3.48878
LOC_Os01g27020	7.11276	6.66283	5.89507	6.46629	6.77839	6.75564	6.79006	6.1138	6.24684	6.5718
LOC_Os01g27040	21.8975	19.5591	21.1612	24.9702	24.5301	20.1463	20.6711	20.9225	24.0287	25.2898
LOC_Os01g27150	108.125	105.608	113.489	113.317	110.538	101.674	110.913	106.4	109.629	114.639
LOC_Os01g27210	51.57	44.4302	43.2323	38.8541	41.8521	42.1943	39.0964	36.709	37.7652	37.2165
LOC_Os01g27240	17.1376	11.4599	13.8885	12.8366	18.6697	16.6974	12.9517	16.3512	19.0247	31.1775
LOC_Os01g27390	107.977	53.6024	86.2175	88.9697	135.389	85.0433	53.0182	85.3409	106.997	143.18
LOC_Os01g27520	166.022	158.82	158.838	187.425	194.488	166.596	160.052	165.135	191.146	200.176
LOC_Os01g27650	2.55503	2.74197	3.00051	2.77859	2.84335	2.35059	2.7684	2.56114	2.70974	3.7266
LOC_Os01g27720	10.912	13.263	11.9619	12.3005	12.0436	12.5909	12.0718	12.2873	12.3665	11.6033
LOC_Os01g27730	101.027	92.1146	96.5037	124.345	128.089	107.893	98.2078	103.826	128.476	133.712
LOC_Os01g27740	13.3959	13.5039	15.7356	14.3365	13.9711	13.7396	15.0025	15.1891	13.634	14.2635
LOC_Os01g27750	81.3602	75.0291	72.4901	81.3707	82.4723	81.2557	77.3339	72.0807	78.2351	80.45
LOC_Os01g27760	15.484	14.8774	15.216	17.0356	15.2708	12.2695	15.0262	14.564	14.4064	17.4139
LOC_Os01g27770	38.8481	33.554	34.5998	38.3594	39.3948	38.4595	35.1372	36.1915	39.1735	36.358
LOC_Os01g27880	9.77331	11.4481	11.3229	10.9564	9.90708	9.13192	11.1973	10.7934	11.0746	9.3309
LOC_Os01g27940	37.0265	43.4805	42.2879	40.2159	39.2	36.3269	41.256	42.6976	40.553	38.6547
LOC_Os01g27990	33.9054	32.9863	33.0977	35.7862	34.4999	32.4873	31.3827	33.7425	32.7865	34.783
LOC_Os01g28134	5.69915	5.78095	7.94833	8.18314	6.86662	5.36007	7.29683	7.30352	7.78632	7.15313
LOC_Os01g28680	21.3751	16.1739	18.6418	20.5746	22.616	19.0813	15.7448	14.9245	18.2267	20.2907
LOC_Os01g28730	5.13854	5.32658	4.85683	5.75595	5.3225	4.10179	4.81811	5.15074	4.9882	5.32659
LOC_Os01g28790	8.00918	23.5224	13.4016	10.4959	8.66551	6.08317	11.2828	10.2856	10.7706	8.4176
LOC_Os01g28840	6.49048	11.6073	10.4931	10.4414	8.57005	7.93467	11.9255	11.2097	11.5956	9.62532
LOC_Os01g28989	16.4639	12.7692	13.4828	13.2421	14.8681	16.6683	12.4046	12.7939	13.7627	13.9432
LOC_Os01g29180	14.3606	16.0169	14.3088	13.7969	11.6588	14.8626	15.2089	15.3655	12.9344	12.6393
LOC_Os01g29220	4.19734	3.69699	6.12164	4.81752	3.60674	2.51685	4.29771	4.12358	3.77887	5.00079
LOC_Os01g29230	13.398	12.9412	15.1974	13.2094	12.3966	11.8563	13.4155	12.9546	12.1957	12.6861
LOC_Os01g29390	21.1127	24.1128	23.2335	24.1282	23.8912	22.4617	22.3993	23.6376	23.1207	22.6731
LOC_Os01g29409	5.36746	5.22988	5.70371	5.27061	5.60091	5.60643	5.14068	5.31464	4.63095	5.69224
LOC_Os01g29430	2.94949	2.60218	2.57265	2.92197	2.97595	2.57189	2.57541	2.62584	3.11404	2.957
LOC_Os01g29469	25.6469	29.0066	26.5801	26.3376	23.1211	27.4012	26.4514	27.7652	27.5603	23.3054
LOC_Os01g29610	22.5183	23.3503	25.4447	23.9747	23.5948	24.4526	23.3287	24.0519	25.1442	22.97
LOC_Os01g29740	10.6848	8.71114	8.70894	9.19813	8.98295	9.46608	8.00811	9.95582	8.98638	9.90819
LOC_Os01g29820	18.3568	15.5033	19.5792	18.435	17.4216	19.0207	16.0257	17.4628	19.1024	17.4179
LOC_Os01g29830	13.6915	16.3391	16.6822	16.2582	15.7022	14.8462	16.434	17.9059	15.9329	14.374
LOC_Os01g31110	8.68488	10.4693	10.1256	8.01128	7.67372	9.59107	10.9846	9.57539	7.99377	6.64264
LOC_Os01g31220	27.1707	23.9193	24.2622	27.4482	27.4343	27.342	24.532	25.1616	26.8047	27.4332
LOC_Os01g31360	42.2787	59.45	59.5263	47.9772	38.6858	45.1299	60.3938	58.2765	52.2325	41.3029
LOC_Os01g31470	26.313	25.1641	25.8866	27.2113	26.6189	25.3681	24.3579	25.389	25.5687	26.7591
LOC_Os01g31580	17.7033	20.0762	19.6681	18.3607	17.0663	16.0841	20.6108	19.5433	17.3566	17.0475
LOC_Os01g31610	13.8219	13.878	14.2651	15.2414	15.397	14.716	14.1236	14.5623	15.6411	13.8413
LOC_Os01g31629	49.2516	52.4644	50.5001	50.2883	48.6782	49.44	50.8231	52.402	51.3213	47.617
LOC_Os01g31770	42.7177	44.0636	42.2938	43.1025	43.185	44.3829	42.2042	43.3626	44.7048	42.2379
LOC_Os01g31800	145.741	115.757	114.264	140.395	146.247	143.448	114.29	126.335	147.612	148.967
LOC_Os01g31810	30.6003	28.2423	25.8054	28.7334	31.2791	36.5057	27.1946	28.164	31.2854	29.1008
LOC_Os01g31870	4.8125	5.35398	5.89302	4.86714	5.2241	4.06973	5.32508	5.41513	6.04209	4.49773
LOC_Os01g31940	2.71294	2.67091	3.20517	2.87529	3.06554	1.62024	2.56087	2.96495	2.42781	3.27411
LOC_Os01g31980	20.2262	19.0581	19.5026	20.7369	20.3929	17.3193	19.4296	19.8064	19.6889	18.8896
LOC_Os01g32080	25.3117	28.8738	29.7118	28.2319	27.5696	22.6327	28.8177	27.3348	27.6948	26.8296
LOC_Os01g32120	14.9865	14.6287	13.134	14.7296	14.0895	12.5467	12.8209	12.3716	15.6429	15.1663
LOC_Os01g32130	60.7299	45.5731	49.2726	65.4137	70.7851	65.5932	46.8552	49.6733	63.3705	69.0488
LOC_Os01g32170	9.60959	9.62621	10.3361	10.9741	10.2005	11.5655	10.4945	10.9364	11.4229	10.7682
LOC_Os01g32184	9.89419	9.76909	10.3506	10.3184	9.95045	10.5059	9.57707	10.3339	9.55091	9.82828
LOC_Os01g32259	17.831	19.1642	24.1389	21.3347	25.3006	19.2113	17.0154	20.6666	20.2867	19.9098
LOC_Os01g32280	41.7322	38.6246	40.2967	42.0498	42.1084	45.4641	40.8027	40.3082	42.7736	43.1372
LOC_Os01g32300	31.5408	29.4283	28.0151	29.2836	30.0821	34.9807	27.9122	29.5648	28.5147	29.7232
LOC_Os01g32330	5.23552	8.47105	5.79814	4.70426	3.64061	2.73658	5.6294	4.16748	4.60199	3.54648
LOC_Os01g32350	36.3878	32.6036	30.9815	33.8883	36.9922	39.0124	31.7468	31.4215	35.6686	37.673
LOC_Os01g32364	7.67922	10.0282	8.94141	6.90849	6.57593	5.47165	8.14762	9.03356	7.32646	6.4
LOC_Os01g32380	10.4942	5.12816	4.74992	1.70821	2.66454	1.81473	3.30826	4.17905	1.8064	3.33618
LOC_Os01g32560	4.00726	4.44131	3.96546	4.39184	3.87984	4.85265	3.90515	4.65485	3.9347	3.82721
LOC_Os01g32640	7.20376	7.60736	8.01412	7.34052	7.1903	8.30489	7.69361	8.33006	6.54256	7.05482
LOC_Os01g32660	42.1854	39.1827	41.3163	43.0154	44.6522	41.6743	39.1827	41.9838	42.4952	44.5506
LOC_Os01g32670	14.8599	10.0445	8.14849	10.0804	11.4083	10.9247	9.30917	8.11741	9.59968	11.8114
LOC_Os01g32710	8.59125	8.40879	12.312	8.99511	7.06011	5.87094	8.67365	7.88001	7.31957	10.2725
LOC_Os01g32720	14.9348	17.1248	18.5708	16.381	15.512	14.9176	16.8792	17.5844	15.8545	15.5006
LOC_Os01g32750	37.3013	39.1142	39.7232	36.9289	37.7321	39.0954	39.1867	39.5752	37.8753	36.7181
LOC_Os01g32770	50.4257	50.8028	41.9669	41.8313	40.8745	44.865	51.7566	46.6886	42.6067	38.6756
LOC_Os01g32780	3.50238	3.67111	2.85474	2.99953	3.16722	4.08314	3.61367	3.45084	3.43609	3.58146
LOC_Os01g32790	100.812	91.9964	94.2472	102.142	107.116	109.952	96.2492	96.3714	104.094	111.299
LOC_Os01g32800	118.374	109.484	108.002	112.466	113.9	117.946	112.068	110.324	114.289	120.977
LOC_Os01g32849	6.6656	7.58141	8.91355	7.27	6.61042	6.32503	6.98016	7.38962	7.19043	5.91666
LOC_Os01g32870	55.4398	62.7872	61.2877	59.1869	53.6429	55.991	61.1738	61.0733	59.8575	56.9437
LOC_Os01g32880	17.9895	19.246	20.0092	18.9911	18.3573	18.7131	19.7695	19.5427	18.284	17.5773
LOC_Os01g32890	2.64969	3.77421	3.6678	2.83258	2.86418	2.73906	3.75786	3.86214	2.74327	2.34291
LOC_Os01g32964	30.7405	33.1893	32.0625	31.754	30.4536	33.3469	31.3605	33.0802	30.2288	29.0145
LOC_Os01g32980	20.8932	20.6152	20.5862	20.4258	19.2663	18.825	20.2514	21.1538	19.9486	21.1404
LOC_Os01g33000	23.8396	25.2959	24.8031	22.6797	23.9845	25.3051	27.0918	24.2663	25.2276	26.7364
LOC_Os01g33020	108.004	98.3414	87.9939	97.6017	102.058	114.74	98.3572	93.1735	97.5478	103.685
LOC_Os01g33030	95.8108	72.5565	78.8644	111.396	116.703	102.391	76.246	80.8859	114.371	125.389
LOC_Os01g33040	39.5261	33.832	37.125	41.4884	42.853	37.6688	35.5889	35.764	40.6463	45.0848
LOC_Os01g33050	114.992	132.737	117.393	116.493	121.868	123.779	129.395	130.407	124.148	113.677
LOC_Os01g33060	43.3855	43.3625	47.6136	45.1186	42.4252	40.4792	44.8008	43.3949	43.9974	43.6564
LOC_Os01g33080	33.9683	31.8269	34.2804	36.6594	35.6383	33.3067	31.559	32.7676	34.6131	34.513
LOC_Os01g33090	9.76443	10.0684	10.138	10.2557	11.3192	10.1966	10.1152	10.5845	9.76225	10.5839
LOC_Os01g33204	64.8739	61.9971	58.9589	66.307	65.485	67.9224	64.3197	65.1021	66.3624	66.1979
LOC_Os01g33230	6.95129	7.33112	7.67135	6.88979	6.68535	6.61318	7.05619	7.53113	6.91887	7.19613
LOC_Os01g33420	13.0681	10.3512	10.4882	10.9416	12.6734	13.4373	9.86443	10.8366	10.6134	12.1302
LOC_Os01g33450	102.474	87.1053	86.2471	93.0913	96.2241	119.73	87.5941	97.2191	93.6906	105.538
LOC_Os01g33490	3.5711	3.47984	4.05254	3.69677	3.53203	3.50968	3.67123	4.01234	4.25356	4.02384
LOC_Os01g33514	6.18678	7.28316	7.49952	6.28567	6.12445	6.91533	7.7821	7.72203	6.59056	5.6273
LOC_Os01g33540	13.0616	18.0154	18.9958	17.3609	15.713	15.4741	18.4892	19.1767	18.0241	15.4872
LOC_Os01g33760	4.78168	5.69903	5.19855	5.03407	5.43899	5.17778	5.90064	5.48295	5.79089	5.15371
LOC_Os01g33762	15.3591	13.5378	14.3714	12.1485	13.5815	14.7933	12.842	13.2008	13.6701	12.6019
LOC_Os01g33784	8.82205	11.5454	10.0259	7.70597	7.73705	9.15269	10.6963	10.0177	7.43734	7.58402
LOC_Os01g33800	28.7637	29.9781	29.3573	29.9468	28.0974	27.4995	28.6072	30.2585	29.0945	28.0514
LOC_Os01g34080	4.11672	6.13038	5.31729	3.81833	3.62188	4.05296	6.12994	4.88012	4.01824	3.61287
LOC_Os01g34100	11.9939	12.7575	13.9685	14.4463	13.3299	12.1898	12.3464	14.3036	13.623	13.9412
LOC_Os01g34190	25.8877	29.9928	28.6313	27.3647	27.3242	25.9395	30.8351	29.6694	27.1664	26.1198
LOC_Os01g34200	41.1988	37.7797	38.4262	44.6125	46.7814	40.5395	38.5554	39.2441	46.2493	45.7103
LOC_Os01g34330	24.263	25.9883	27.1147	25.2673	25.3989	25.3452	26.0187	26.5672	24.0447	27.165
LOC_Os01g34350	4.50532	5.73969	6.04974	5.71413	5.13137	4.55387	5.71635	5.42912	5.72002	5.50488
LOC_Os01g34390	62.4301	69.0098	67.2558	66.3155	62.8578	64.4402	68.7201	65.7416	65.3278	61.697
LOC_Os01g34420	4.05398	5.42504	5.72185	4.45395	3.67617	2.57834	4.76954	4.35425	3.5638	4.7347
LOC_Os01g34430	15.9309	19.1061	18.0485	17.804	16.281	17.3242	19.5957	19.2461	16.7854	16.3039
LOC_Os01g34480	97.5911	100.842	105.763	105.601	104.403	85.713	87.4829	92.9848	94.2909	90.6921
LOC_Os01g34590	5.57283	14.9237	12.0168	7.63526	5.08699	6.48918	14.5473	13.7754	7.84834	4.92512
LOC_Os01g34610	14.9538	13.4302	13.6408	13.9455	15.6662	15.3623	14.6339	14.2945	13.9123	15.1943
LOC_Os01g34614	120.631	109.839	103.309	120.008	122.578	126.7	104.718	104.006	117.773	124.702
LOC_Os01g34620	45.0207	40.3764	39.3758	41.5925	44.084	48.2751	40.385	39.6179	42.7788	43.2551
LOC_Os01g34630	6.12281	6.62937	6.48867	7.61244	7.45592	6.77484	5.97254	6.90614	6.68146	7.44557
LOC_Os01g34660	7.88306	8.91379	8.87827	9.26942	9.68517	9.14871	8.6963	8.63739	10.0395	10.233
LOC_Os01g34670	7.67038	7.586	8.39307	8.17011	7.46043	7.90057	7.46889	8.049	7.44842	8.27218
LOC_Os01g34690	10.9791	10.0684	9.80059	11.5868	9.83367	12.9536	9.9744	10.4748	10.9835	10.377
LOC_Os01g34700	138.633	162.27	152.676	158.281	152.336	147.92	172.778	167.16	165.771	151.684
LOC_Os01g34780	80.2463	80.6867	78.8561	84.5228	89.9543	90.813	80.1869	83.3669	88.4381	80.2805
LOC_Os01g34870	30.7811	29.6932	31.519	32.3208	32.9238	31.1814	29.5172	30.7771	29.7451	29.8966
LOC_Os01g34880	7.65446	6.04445	6.71943	5.94133	6.81177	7.40539	7.22207	5.75173	6.82457	6.6601
LOC_Os01g34890	3.4397	2.95993	3.74804	3.6991	3.35075	2.22511	3.59729	2.99798	3.03707	3.69534
LOC_Os01g34930	5.88934	6.5623	7.16501	6.65004	6.51558	5.80474	6.49766	7.09463	7.01749	6.49305
LOC_Os01g34970	6.22462	8.35236	9.32153	6.49378	7.21765	5.72424	6.61826	6.84065	5.48303	5.338
LOC_Os01g35030	2.25806	2.52825	3.01923	3.12624	2.76131	2.38391	2.73184	2.80056	3.19355	2.82003
LOC_Os01g35040	15.0805	17.5112	17.6867	13.559	14.0999	14.3146	17.9998	15.5428	13.7995	13.4844
LOC_Os01g35050	67.858	66.2341	87.9792	71.0112	74.5961	51.8867	65.8059	75.1387	70.7987	69.7789
LOC_Os01g35160	8.51134	8.90416	9.35517	7.52664	6.81005	9.07727	9.50532	9.45707	7.44913	7.17874
LOC_Os01g35170	8.27312	7.48631	7.83798	8.16867	9.55401	10.3784	7.7338	8.17281	7.95168	8.64702
LOC_Os01g35184	15.8517	16.0262	15.3405	14.3576	15.8744	16.0654	15.0638	14.4809	14.4476	14.4453
LOC_Os01g35580	177.312	228.198	230.576	238.027	217.415	177.202	227.061	223.16	236.906	217.852
LOC_Os01g35789	26.3488	24.2154	26.8337	25.3086	25.9561	27.6267	25.4185	24.6741	25.2039	25.8989
LOC_Os01g35830	64.5681	66.7374	68.6194	78.801	72.3257	70.4198	63.1983	69.3102	75.6766	74.165
LOC_Os01g35930	69.4661	64.2436	69.3755	62.1236	64.0994	73.3893	62.9743	65.8664	63.4161	60.757
LOC_Os01g35990	5.16452	7.14646	6.88855	6.37628	5.90988	6.79196	7.2365	7.14924	6.17913	6.06174
LOC_Os01g36070	32.5494	32.5068	32.7851	33.6929	31.5567	27.9737	31.0546	31.4082	32.1188	29.9294
LOC_Os01g36080	13.3863	13.9386	14.2026	12.7281	13.2743	12.2145	13.3224	13.7482	11.9512	12.9685
LOC_Os01g36090	23.1167	27.2188	27.7528	24.5183	22.6771	24.3065	25.9977	30.7111	22.97	26.1567
LOC_Os01g36220	27.0387	31.0424	23.5917	22.607	22.586	21.8615	27.5648	22.0958	19.6997	20.1768
LOC_Os01g36229	36.4506	41.3236	43.9107	38.2425	36.3667	40.5979	41.2217	42.3849	40.0931	35.8233
LOC_Os01g36240	17.5924	21.543	20.4833	20.0862	17.2729	12.057	20.033	17.7751	20.5583	17.679
LOC_Os01g36390	44.2354	45.8923	50.6094	53.6801	50.5034	41.8912	47.8047	48.6342	53.3144	49.7942
LOC_Os01g36600	16.1695	17.4185	15.5289	17.1262	17.8282	18.9329	18.0564	20.0459	18.5949	16.8788
LOC_Os01g36620	11.3486	10.8343	11.0918	10.3164	11.1565	11.4662	10.2582	11.651	11.7283	11.6404
LOC_Os01g36630	5.20636	4.83731	4.84895	4.32119	5.33509	3.98345	5.05438	5.01422	4.44662	4.40645
LOC_Os01g36640	12.2391	10.0112	12.046	11.4493	10.5833	11.5307	9.96595	10.3901	11.609	11.0038
LOC_Os01g36660	18.4789	19.372	18.0539	19.1654	18.5714	18.9204	18.9001	17.2201	18.5743	17.5238
LOC_Os01g36670	4.66645	5.06292	5.66739	4.79349	4.48938	4.14499	5.33107	5.59459	4.94985	4.66592
LOC_Os01g36830	7.41108	5.8652	5.83222	6.16862	7.09336	8.5425	6.26594	6.08978	6.25997	7.06863
LOC_Os01g36840	26.9625	29.2558	29.521	29.314	26.7063	25.5497	29.1007	28.6834	28.6142	27.9632
LOC_Os01g36860	62.4099	64.5664	64.6256	62.616	62.904	64.1085	65.8159	64.9809	62.6095	62.1624
LOC_Os01g36870	8.73621	10.0606	10.1272	9.62316	9.13746	9.54927	9.58939	10.0542	9.43291	9.30417
LOC_Os01g36890	80.1138	79.0269	77.9921	82.7029	82.813	78.5531	78.4909	78.4571	81.7181	82.6846
LOC_Os01g36920	120.402	108.801	107.115	113.745	121.05	124.438	105.668	108.338	111.445	121.978
LOC_Os01g36930	173.119	199.259	195.458	199.904	199.424	166.824	205.672	192.33	197.194	186.803
LOC_Os01g36940	14.5195	15.9852	15.7881	15.346	14.4664	15.3232	15.5451	15.8733	13.2355	14.509
LOC_Os01g36950	29.3066	37.6148	33.701	21.0319	25.8468	14.707	31.5911	30.1748	27.9833	25.725
LOC_Os01g36970	4.78479	4.56834	3.94182	5.15268	4.67697	5.68936	4.14905	4.59752	5.36832	5.35854
LOC_Os01g37090	79.7178	70.4478	65.4149	77.0049	81.1616	81.723	66.5874	67.7191	75.3886	85.4236
LOC_Os01g37110	16.5556	20.2486	18.3876	18.3251	18.7157	14.9394	18.0661	16.8899	17.9775	17.7955
LOC_Os01g37120	20.5081	19.8059	21.1631	20.0568	18.856	21.6444	20.5912	20.7593	20.3565	19.4368
LOC_Os01g37210	5.76398	5.13835	5.17319	4.99971	4.93591	5.42024	5.47411	5.07064	5.11651	5.40596
LOC_Os01g37220	2.38419	3.28833	3.76447	2.64005	2.83841	2.39641	1.76392	2.51718	2.44644	3.69361
LOC_Os01g37260	5.32022	6.32438	6.15712	5.40016	4.91141	5.26362	5.90032	6.93369	5.8117	4.9515
LOC_Os01g37280	9.1147	8.59979	8.93564	7.92955	8.43142	9.26218	7.80488	8.13195	8.07029	7.28664
LOC_Os01g37470	6.65605	9.87287	6.29639	4.88646	4.45345	6.19244	11.1013	6.00684	4.97385	4.45722
LOC_Os01g37480	63.811	64.5137	59.5862	64.3219	63.7059	63.967	62.655	59.4046	65.0508	63.7768
LOC_Os01g37490	46.0556	49.5685	48.6843	43.5929	43.082	39.7044	54.1612	48.5801	46.6025	40.3325
LOC_Os01g37510	6.88953	7.89381	7.72759	7.32103	5.56858	6.91233	9.26759	7.50627	7.08923	5.74754
LOC_Os01g37560	49.9852	48.3422	49.8617	50.884	49.8466	51.2885	47.5574	51.7094	47.8508	50.2767
LOC_Os01g37690	32.445	28.9474	25.3048	30.9616	31.3816	25.7909	27.7398	22.303	31.5595	34.4118
LOC_Os01g37760	15.2796	17.3584	17.0213	15.1856	14.1529	16.7793	17.4449	16.0572	14.3315	14.0844
LOC_Os01g37770	86.0663	82.2572	77.8236	85.6706	89.7507	92.7066	81.6953	78.3954	89.712	90.9688
LOC_Os01g37790	7.53409	7.78973	8.14321	7.75948	7.87214	7.9533	8.3002	8.15071	7.80696	8.36822
LOC_Os01g37800	478.741	506.607	463.881	509.971	513.313	487.842	524.375	491.185	512.957	487.491
LOC_Os01g37820	3.25111	3.37399	3.40476	3.84067	3.58071	3.6283	3.16998	3.73204	3.86382	2.78444
LOC_Os01g37825	41.8971	37.1411	42.3444	42.2933	43.3106	42.6604	37.8861	38.7498	41.9288	45.1918
LOC_Os01g37832	14.8425	15.3359	15.7815	13.6438	14.3183	18.8247	17.0649	16.9055	14.8346	13.4976
LOC_Os01g37837	247.178	221.897	222.075	274.089	291.889	248.577	221.452	226.679	270.302	300.353
LOC_Os01g37842	17.5182	19.8571	18.6312	20.6242	20.128	18.488	19.1512	18.984	20.8774	20.2187
LOC_Os01g37850	9.9299	7.81796	7.36022	9.50852	9.79838	11.3387	7.83866	8.36256	9.10006	8.63202
LOC_Os01g37870	3.38929	3.23638	3.16386	3.38084	3.84038	3.45311	3.34216	2.9267	3.64582	3.46978
LOC_Os01g37910	10.6299	11.8359	10.4634	11.381	8.93923	6.43873	11.1794	9.14805	11.4177	9.48972
LOC_Os01g37920	4.54874	2.82396	3.61994	2.98195	2.90564	3.75777	4.96826	3.74919	4.66011	4.41324
LOC_Os01g37950	922.021	785.248	745.372	906.503	896.482	900.787	736.976	790.402	896.289	940.971
LOC_Os01g37960	61.3064	60.5717	56.5236	60.9867	62.4433	63.2278	57.4793	57.4911	58.4728	61.2972
LOC_Os01g37980	55.4619	61.6118	58.2201	58.698	55.6943	64.3093	65.2304	60.9174	61.5448	54.5017
LOC_Os01g38180	14.4764	13.8527	15.636	12.9707	14.0635	13.2756	14.4998	14.8004	14.8418	13.7788
LOC_Os01g38244	17.6425	17.273	15.4168	16.658	16.6495	18.8047	14.9025	16.9917	16.1775	16.0955
LOC_Os01g38380	2.8157	4.94124	4.74955	3.92363	3.31803	3.70089	5.20779	5.58273	4.02611	3.61843
LOC_Os01g38480	59.8072	64.2941	59.6414	60.7682	60.8572	61.0358	65.6537	65.2727	62.7596	57.3133
LOC_Os01g38490	20.8396	20.6249	18.7677	19.8155	19.4181	22.3433	18.2921	20.1436	18.0267	21.475
LOC_Os01g38500	3.51859	2.60176	1.99998	2.85023	3.53513	2.19485	2.56756	2.14932	3.34023	3.81952
LOC_Os01g38510	219.305	274.102	188.085	103.587	112.823	215.641	257.545	236.706	117.436	119.62
LOC_Os01g38530	10.6399	11.5416	10.5769	9.45674	10.1146	10.7251	11.013	10.8752	9.08325	9.04536
LOC_Os01g38620	270.129	264.169	251.537	250.618	249.423	292.757	275.775	268.32	265.014	247.104
LOC_Os01g38660	12.4005	12.98	10.4994	11.1573	11.2284	10.6521	12.2571	12.3923	11.2256	10.5836
LOC_Os01g38950	85.4296	86.3073	82.7153	81.57	82.1086	82.7712	83.3378	84.0039	78.0323	81.8086
LOC_Os01g38970	65.8727	61.6964	68.6069	78.6139	82.9335	65.704	63.8955	65.7249	77.4517	82.8939
LOC_Os01g38990	18.6487	16.2774	19.0158	18.2264	16.6898	18.8198	16.5235	17.5703	17.415	18.3936
LOC_Os01g39000	114.293	143.671	121.409	135.251	116.354	101.54	145.855	116.783	124.496	104.221
LOC_Os01g39010	84.1229	59.4782	56.1858	62.8223	71.4017	89.9522	59.0222	62.7018	60.8885	75.0749
LOC_Os01g39060	12.1808	9.49369	11.2095	10.6464	11.2089	13.6314	9.28642	10.249	10.2239	10.5759
LOC_Os01g39100	8.40326	8.57596	10.415	10.763	8.99221	8.2126	8.88812	9.48253	9.61166	9.53708
LOC_Os01g39110	19.8371	20.2351	18.6306	18.2996	17.6204	20.2511	19.1624	18.176	17.5802	17.9768
LOC_Os01g39134	36.1305	45.14	35.1411	27.6404	27.7782	35.2563	44.0246	38.5418	27.8901	29.4584
LOC_Os01g39250	29.0231	27.5959	29.4377	29.9704	29.8301	29.6731	28.3377	28.428	30.159	29.1433
LOC_Os01g39260	61.2931	59.5208	62.861	62.5404	66.2527	63.6356	63.3582	63.505	63.8478	64.6285
LOC_Os01g39270	12.3918	13.1763	10.9734	11.2615	10.6954	13.1163	11.8556	11.8478	11.6869	11.5477
LOC_Os01g39290	34.5635	37.6874	31.9576	35.4022	31.0239	32.8266	35.1508	34.9177	33.6824	31.9889
LOC_Os01g39310	189.012	203.199	212.511	200.553	194.179	178.444	210.721	200.084	192.233	192.162
LOC_Os01g39330	4.27009	6.60515	5.57282	4.58218	4.6942	4.13264	6.06317	4.92985	6.02658	4.5534
LOC_Os01g39380	57.5447	55.9283	59.22	57.6912	57.3989	55.1714	58.8444	56.9805	55.2129	59.8445
LOC_Os01g39600	13.9338	15.2157	14.5017	12.4565	13.1009	14.4798	14.3788	15.2336	13.1671	13.4945
LOC_Os01g39630	4.52264	5.13775	5.34284	4.72496	4.59481	4.51317	5.09662	4.48199	4.77102	4.88572
LOC_Os01g39670	2.23026	3.45836	3.03091	2.431	2.24593	1.83126	2.86874	2.60618	1.97314	2.1936
LOC_Os01g39680	4.30407	4.39629	4.40276	4.44112	4.15935	4.62275	4.1542	4.50225	4.86602	4.17311
LOC_Os01g39770	11.0174	9.68308	8.46968	9.62911	9.97281	12.2223	8.56818	8.73217	9.14342	9.56423
LOC_Os01g39780	70.4739	70.6072	68.865	66.8369	65.0565	72.8291	69.2105	72.0255	67.073	69.3242
LOC_Os01g39790	35.9661	37.1794	37.4577	34.6088	30.552	34.8894	38.5025	37.6753	34.894	28.6567
LOC_Os01g39800	3.70893	3.62315	3.76769	3.86249	3.07619	3.22636	3.63601	3.42821	3.47147	3.54079
LOC_Os01g39810	8.36943	8.32392	8.9384	8.98142	8.46904	7.96158	8.14927	8.09377	8.89399	8.74094
LOC_Os01g39830	10.8038	13.7131	12.0165	10.9657	9.85751	10.4753	13.6042	12.1969	10.2863	9.41605
LOC_Os01g39860	16.4347	9.11146	5.50819	9.77354	10.873	15.2279	6.83508	6.28617	7.69897	9.60272
LOC_Os01g39890	22.3475	18.7397	17.934	15.6734	17.608	24.0539	18.4357	19.514	14.0803	12.7373
LOC_Os01g40000	3.785	4.06452	4.31797	3.81528	3.57643	3.28312	4.157	3.97565	3.68541	3.60192
LOC_Os01g40050	27.5555	34.3838	33.1751	30.4283	28.3603	28.3204	34.587	33.7812	30.4899	27.4281
LOC_Os01g40070	7.12548	12.9592	7.29305	6.70419	6.70616	6.43068	7.36228	6.81453	6.93879	7.02242
LOC_Os01g40094	56.1464	56.6577	51.4483	52.6427	50.7963	59.9846	57.6103	57.7458	55.5434	55.2528
LOC_Os01g40110	73.8523	80.207	81.2731	85.6349	85.2322	81.6209	78.9105	80.683	81.8924	86.8393
LOC_Os01g40190	11.957	16.6416	11.6727	10.5528	11.3094	9.86517	12.1243	10.2807	11.1684	10.9716
LOC_Os01g40200	39.7403	40.1851	42.0536	43.4838	39.2458	32.8281	40.786	37.3599	40.1609	39.7458
LOC_Os01g40250	17.6868	15.9805	20.937	23.3504	21.5218	16.3459	17.066	16.7627	21.4687	25.0225
LOC_Os01g40280	24.9441	34.553	32.5172	25.1806	21.5887	23.3765	35.6912	33.3987	26.6087	20.5447
LOC_Os01g40330	30.402	32.1857	32.6261	29.3334	28.6393	25.8506	33.4913	30.2278	28.6539	28.6205
LOC_Os01g40340	70.0497	65.4291	69.9381	74.2292	73.9747	68.7854	65.3489	66.3052	70.0566	73.1103
LOC_Os01g40420	17.4312	15.5073	15.5418	17.5989	18.7139	19.6164	16.2689	16.6325	16.744	17.8948
LOC_Os01g40470	248.758	270.465	264.476	264.374	254.569	250.059	274.6	267.12	263.126	249.02
LOC_Os01g40560	21.8051	25.0972	26.2124	33.7661	31.7647	12.0581	23.78	21.5374	30.8236	23.9244
LOC_Os01g40570	162.196	174.368	171.708	174.851	170.063	162.662	171.996	162.038	175.787	173.23
LOC_Os01g40590	16.6319	19.2522	18.0724	17.0947	16.3478	16.797	18.1795	19.948	15.8807	16.4696
LOC_Os01g40610	28.2328	27.6077	27.4015	27.2606	27.5323	28.8199	26.8605	28.2484	26.9997	26.4561
LOC_Os01g40620	42.6244	40.4864	39.4152	40.9591	42.8837	44.6243	40.239	39.3028	38.6367	42.3954
LOC_Os01g40630	9.24789	7.88114	12.033	8.48787	9.54523	7.96656	6.78718	11.6954	6.97355	9.34544
LOC_Os01g40640	19.3296	18.0828	18.9907	18.5153	20.1452	20.1958	18.7785	21.0035	18.4965	19.6026
LOC_Os01g40650	101.404	89.5774	82.1099	86.6079	91.7004	116.428	92.5711	90.2339	87.0754	84.1347
LOC_Os01g40660	13.441	11.7739	10.636	10.0313	10.3998	12.6321	10.02	10.717	8.55887	8.13313
LOC_Os01g40670	20.8739	19.6336	20.1737	19.3909	18.2828	20.309	20.555	19.8684	19.5294	17.7419
LOC_Os01g40680	2.85416	2.31192	2.74039	3.05828	3.13006	2.75183	2.38072	2.63956	2.39784	3.15246
LOC_Os01g40690	39.7526	41.9788	41.1937	42.6504	44.9039	43.414	40.1878	41.8996	43.5954	42.4932
LOC_Os01g40700	65.1617	61.4531	61.8667	68.3718	66.8548	74.3432	63.3928	67.7524	68.4351	65.8416
LOC_Os01g40720	4.21858	4.05477	4.77545	5.03161	4.6482	3.88857	4.37262	4.50278	4.84621	5.02517
LOC_Os01g40750	57.2927	61.7314	62.9894	67.6891	65.5341	60.2343	64.9778	65.7286	69.7049	66.0936
LOC_Os01g40820	16.3918	17.023	17.7619	15.9692	15.5932	16.4524	16.8085	17.4413	17.0894	16.2744
LOC_Os01g40840	20.0494	17.7599	19.6507	18.6076	19.339	21.1383	18.2028	17.9472	18.378	19.2552
LOC_Os01g40860	28.4094	27.4415	29.9367	31.4372	33.2657	26.1091	26.5706	32.0763	33.5	34.1075
LOC_Os01g40870	60.47	42.7267	63.4301	61.5571	74.211	46.8805	40.5495	53.1326	55.67	68.9053
LOC_Os01g40980	12.2381	11.2865	13.321	14.1238	13.291	11.892	11.6927	11.9018	13.2194	14.5201
LOC_Os01g40990	21.1396	16.5057	20.1484	19.5045	18.9113	18.9769	17.6956	16.5947	17.1834	21.6642
LOC_Os01g41010	17.9364	23.0296	18.7463	13.0561	13.7943	13.5008	24.4251	18.4509	15.8284	15.068
LOC_Os01g41030	32.6919	29.6276	28.8945	33.8469	37.7105	35.23	28.1703	31.229	34.868	37.7585
LOC_Os01g41040	45.9383	41.8303	41.4886	46.309	44.0094	43.4598	42.7093	42.4137	43.7334	42.0366
LOC_Os01g41120	156.8	149.337	137.175	159.72	147.161	116.308	129.621	128.434	143.137	162.459
LOC_Os01g41190	42.2363	43.0505	43.5136	48.0633	46.7759	39.8671	42.0131	42.8608	45.3239	47.1291
LOC_Os01g41210	6.93634	6.33707	6.81719	6.58506	6.48359	6.90335	6.39386	7.42921	6.7004	6.87055
LOC_Os01g41220	14.5397	13.4753	12.2322	11.4401	12.0885	13.7333	12.3769	13.0322	10.4838	11.9555
LOC_Os01g41240	18.8053	17.9238	17.6132	11.8151	12.2587	18.0872	17.9135	17.3735	10.5725	14.984
LOC_Os01g41250	10.9344	11.7804	11.1403	11.4045	11.2356	11.198	11.3256	11.8169	11.2332	11.0516
LOC_Os01g41430	4.49939	4.05268	3.46828	2.93798	3.3001	3.08452	3.26815	2.75296	2.62277	2.807
LOC_Os01g41510	5.71164	5.35375	5.7064	4.85808	4.82484	5.37839	6.99803	5.54772	5.62896	4.73567
LOC_Os01g41550	31.5342	31.5988	30.2192	30.4244	29.6766	30.9239	28.865	33.8911	32.0522	32.5345
LOC_Os01g41610	274.914	281.908	257.291	283.812	290.779	308.528	294.47	288.645	302.969	292.496
LOC_Os01g41630	92.8823	107.174	107.587	97.0757	89.5199	91.295	108.982	104.65	97.4369	92.3785
LOC_Os01g41640	40.3107	38.3121	35.8328	39.996	43.3474	42.2027	39.1434	38.4019	39.8103	44.4989
LOC_Os01g41660	4.87651	6.67972	5.08749	5.08789	4.03119	5.65562	5.72603	5.30076	5.24352	5.13277
LOC_Os01g41870	26.078	28.1879	29.4771	27.0131	27.0033	25.1756	28.2042	27.8771	26.2371	25.6805
LOC_Os01g41880	213.7	204.685	185.206	210.754	229.48	237.332	206.478	207.785	223.282	223.194
LOC_Os01g41900	5.24258	5.54004	4.43317	4.26935	4.88425	5.99875	5.24082	4.30422	4.2081	4.52779
LOC_Os01g41990	4.52912	3.93432	3.46399	3.95119	4.29694	4.47058	4.09429	3.84712	4.4563	4.87404
LOC_Os01g42010	37.0051	36.0849	34.8189	37.89	34.6625	35.5093	34.5376	34.5457	36.8261	37.2657
LOC_Os01g42024	13.3587	11.9545	12.9097	13.8015	12.6641	13.3765	15.0388	13.5734	14.1582	13.8978
LOC_Os01g42030	7.40824	7.95892	7.29777	8.50988	8.40026	7.57275	8.71817	7.39357	8.3802	8.10408
LOC_Os01g42040	5.80267	4.7517	5.62739	5.67986	5.83504	5.05118	4.72232	5.38055	5.99551	6.26745
LOC_Os01g42050	9.99682	10.6726	10.2907	11.1798	10.2725	10.7536	12.128	10.6336	12.6678	9.10573
LOC_Os01g42070	35.417	32.2282	32.7243	33.9063	34.6537	35.7539	31.5822	31.9918	33.3923	37.5864
LOC_Os01g42080	17.5945	16.7247	17.6789	18.3313	17.8448	18.452	16.8035	17.3574	16.4772	17.3902
LOC_Os01g42120	27.4832	23.7525	25.1062	29.9399	31.492	29.2071	25.3175	27.0836	27.3756	30.0701
LOC_Os01g42140	15.7242	17.2274	16.2839	15.2184	15.3028	17.4067	15.0787	16.2999	15.1631	16.1606
LOC_Os01g42234	57.6577	45.02	51.716	51.0029	67.1768	60.7933	45.8864	55.7855	52.274	69.9881
LOC_Os01g42260	44.9856	46.4559	47.7176	47.71	47.4562	47.1964	48.7259	48.1575	45.7167	47.4099
LOC_Os01g42294	95.2677	95.9551	89.2301	94.119	89.7101	86.589	91.6663	91.5829	86.709	94.6661
LOC_Os01g42350	8.88852	6.57353	13.7287	11.0577	15.4099	6.98944	7.352	15.1385	11.5552	20.0706
LOC_Os01g42410	38.6442	39.5658	41.4382	47.8916	45.9948	32.8798	42.341	32.4394	44.3178	45.4224
LOC_Os01g42430	225.654	242.242	231.727	240.152	235.223	231.273	250.083	239.901	244.302	224.937
LOC_Os01g42460	7.96654	9.22079	9.5692	9.29568	8.21477	7.75036	9.02166	9.45141	8.27647	9.17642
LOC_Os01g42470	80.7214	73.0327	64.5748	79.6718	87.5832	87.918	72.1076	71.4715	80.8498	84.8941
LOC_Os01g42480	119.214	115.298	115.573	121.594	117.551	118.077	114.138	117.176	116.63	119.612
LOC_Os01g42490	24.8148	19.4123	21.3422	22.3818	25.3023	24.1553	19.5773	19.7292	22.1487	24.6401
LOC_Os01g42500	8.5571	8.28469	8.68081	8.67095	8.7088	7.88303	8.80385	8.55048	8.82597	8.52788
LOC_Os01g42510	19.2336	17.9477	19.2724	21.8073	21.5045	19.7227	19.7022	21.3032	22.5636	22.3807
LOC_Os01g42520	452.17	425.18	416.768	431.183	485.993	467.759	426.665	433.5	446.783	492.101
LOC_Os01g42620	3.30518	3.47968	3.51716	3.63611	3.45605	2.96723	3.19684	3.28969	3.50677	3.34915
LOC_Os01g42630	17.0259	14.5155	15.4116	15.9555	16.6751	17.8784	14.0943	14.1136	15.2345	17.4188
LOC_Os01g42650	466.61	459.903	420.482	450.471	448.627	482.645	446.105	434.013	448.993	464.934
LOC_Os01g42700	75.9723	72.2686	70.8971	70.153	70.0466	74.8157	69.521	69.8384	68.4872	68.0178
LOC_Os01g42710	9.08264	10.4502	11.4994	9.53772	9.21403	8.76664	10.95	10.5038	9.19022	9.34898
LOC_Os01g42720	8.0106	8.44485	6.74826	8.87257	7.94855	8.96626	8.02077	7.69887	7.89343	8.13542
LOC_Os01g42730	13.4023	12.2809	13.5204	13.4907	14.3836	11.8747	12.1302	13.0438	13.3369	15.6172
LOC_Os01g42770	44.5127	48.7118	41.6743	43.3757	43.3368	51.1732	45.6951	46.8479	44.5601	44.4243
LOC_Os01g42800	11.6982	11.6569	11.9454	11.7953	12.6581	12.1486	11.0531	11.8459	12.484	12.4941
LOC_Os01g42820	47.1513	46.8574	48.6158	49.9908	46.1405	46.2526	46.5418	49.5715	49.6487	46.8917
LOC_Os01g42830	33.9981	32.1154	31.8521	34.6186	36.4787	32.6026	32.2044	30.4423	35.767	34.9966
LOC_Os01g42850	13.3461	13.1758	14.1154	11.9257	12.0958	12.5914	14.2773	13.2137	11.1466	11.98
LOC_Os01g42870	76.4998	78.5356	73.3018	71.1486	70.2916	80.8438	76.3104	82.4859	75.5834	70.4961
LOC_Os01g42880	172.674	178.626	170.514	183.895	181.525	168.625	179.169	181.024	179.92	178.39
LOC_Os01g42950	80.4335	79.4352	83.9585	80.0466	79.7888	75.8349	77.2867	77.3373	77.51	80.6745
LOC_Os01g42960	86.7539	72.6803	73.983	87.1942	86.7159	89.0059	74.9119	77.9174	85.4845	91.3477
LOC_Os01g42970	41.0531	45.7129	43.8915	42.8382	42.3207	42.349	44.8924	44.1462	41.4519	42.0438
LOC_Os01g42980	116.025	104.77	99.059	113.734	125.452	129.833	107.653	111.241	119.914	127.747
LOC_Os01g42990	27.9472	27.9614	27.4372	30.7419	30.6066	29.4123	26.9875	29.248	32.2898	33.9652
LOC_Os01g43020	152.779	147.172	158.114	166.462	169.708	156.235	154.827	152.132	164	165.224
LOC_Os01g43030	103.543	91.6047	101.192	118.124	125.102	101.113	94.0857	94.1462	112.35	127.715
LOC_Os01g43040	6.9599	8.81566	8.99757	8.26691	7.51526	7.72384	9.36489	9.13059	7.9393	7.32158
LOC_Os01g43050	35.6751	36.7848	38.3581	39.3142	38.4441	34.9249	36.9759	36.6231	36.8142	40.2662
LOC_Os01g43060	18.9672	18.7436	17.9429	23.8679	22.6476	20.8501	19.3999	20.1535	25.1682	25.262
LOC_Os01g43070	2.80816	2.26802	2.29767	2.73167	2.93608	3.35228	2.21948	2.47154	2.35637	2.65926
LOC_Os01g43090	18.3379	17.1367	16.8561	19.6555	21.4817	17.6561	18.1165	19.1496	20.672	22.0233
LOC_Os01g43100	42.5917	42.529	34.1572	32.8194	34.8036	46.1959	43.3327	37.8917	33.6868	34.3319
LOC_Os01g43120	3.83741	3.17581	3.53521	4.70651	4.6014	3.9376	3.45326	3.50762	4.17786	4.78968
LOC_Os01g43130	29.164	23.0208	24.3301	30.7131	31.5879	31.0065	22.8998	24.0682	30.2988	32.3419
LOC_Os01g43140	14.2905	15.9947	14.7795	17.0337	14.347	16.5178	16.9663	15.7495	16.1687	15.8412
LOC_Os01g43150	87.2425	85.0473	92.3084	81.9542	87.5357	88.5085	89.4962	89.7979	80.9905	82.9188
LOC_Os01g43160	36.1528	33.2968	31.3469	31.757	32.5887	32.6556	33.7729	32.2328	30.5599	33.5831
LOC_Os01g43170	25.0176	27.8987	25.776	23.2657	23.1131	23.2041	26.7701	25.7332	23.061	23.5762
LOC_Os01g43220	12.0059	11.171	10.9212	11.3328	11.6777	12.0748	10.4991	10.9596	11.3828	11.462
LOC_Os01g43250	53.1599	61.4335	58.118	60.8919	59.332	58.1044	63.847	62.0159	62.2018	60.7398
LOC_Os01g43280	5.95971	4.92299	5.46656	6.68657	7.73762	2.23724	3.37372	5.1456	7.14291	9.47325
LOC_Os01g43330	22.1429	23.1841	23.6042	21.6643	22.5103	24.3999	24.4546	24.077	21.2318	22.0683
LOC_Os01g43360	104.204	106.431	103.262	102.46	102.576	120.919	112.037	111.767	112.377	98.737
LOC_Os01g43370	3.58983	4.65791	6.05924	4.22124	3.54731	3.65722	5.30871	5.37471	4.34704	3.67709
LOC_Os01g43380	24.346	22.3518	24.7439	25.204	26.6207	25.5565	23.2137	25.3382	24.1493	26.6119
LOC_Os01g43390	26.7922	25.8098	25.658	27.1853	26.504	27.7507	26.4592	26.2345	24.9272	26.297
LOC_Os01g43410	150.014	132.255	132.373	149.102	159.655	144.909	140.263	135.338	153.453	161.034
LOC_Os01g43420	38.902	42.7012	39.0728	37.0502	34.2435	34.9155	38.8206	37.7271	33.8432	33.1469
LOC_Os01g43480	6.06413	6.79752	6.87242	6.2051	5.69556	4.61686	6.70849	6.89306	6.16045	5.83711
LOC_Os01g43520	11.4113	12.664	13.2769	12.7151	13.1095	10.2795	12.0253	11.8456	12.4018	12.5311
LOC_Os01g43540	319.56	559.26	376.708	193.327	203.661	299.63	571.673	405.566	194.692	185.016
LOC_Os01g43580	54.0624	55.095	58.2187	58.2448	57.3021	54.6056	55.1239	55.7641	59.202	55.954
LOC_Os01g43610	6.53043	8.4344	9.3816	6.72313	6.87379	5.71334	6.3858	8.58238	6.94711	6.54387
LOC_Os01g43630	66.4898	68.2763	74.1878	70.8697	68.6553	62.9009	70.5934	69.7962	67.7705	71.5531
LOC_Os01g43680	8.10044	8.35998	9.34609	8.1587	7.90849	7.12352	7.6968	8.03934	8.55805	7.28701
LOC_Os01g43700	7.10661	3.34931	3.1134	3.44893	4.83964	6.58034	2.75702	2.74014	3.57651	4.38366
LOC_Os01g43710	35.891	28.4699	35.2302	35.7219	47.891	30.8035	25.9262	29.1895	31.6121	44.9992
LOC_Os01g43720	6.40795	6.42615	6.62188	7.09612	9.04898	5.76252	5.46925	5.26846	7.08367	9.7134
LOC_Os01g43844	22.6458	19.5149	22.4236	22.736	23.5921	20.5575	19.8925	19.9113	22.5133	23.617
LOC_Os01g43870	9.16302	7.19869	6.6956	8.03016	7.95101	9.73911	7.22917	6.85847	8.32087	9.10451
LOC_Os01g43880	2.25551	2.95634	2.55608	2.76939	2.52967	3.23584	3.10962	3.55243	2.51734	1.94914
LOC_Os01g43895	34.593	38.7416	36.1688	33.3581	26.9025	39.863	40.3534	41.1461	31.4481	30.1894
LOC_Os01g43910	61.9917	56.6154	62.9396	59.7848	62.6927	62.6316	59.5903	60.5916	58.4603	60.1826
LOC_Os01g43950	21.3424	18.4874	13.5133	16.2608	16.7356	25.5802	17.2618	18.1513	18.3804	19.9543
LOC_Os01g44040	17.3189	17.5184	17.4784	17.5837	17.3536	15.5541	17.1436	16.979	17.5868	17.0908
LOC_Os01g44050	18.1246	14.9664	16.6009	19.3239	16.6823	15.288	14.4413	15.1019	16.2972	14.15
LOC_Os01g44110	38.9839	44.1281	40.3786	40.2393	37.2781	39.2416	43.9477	41.2915	38.6116	35.9992
LOC_Os01g44170	7.37599	8.01692	8.3301	8.7581	9.3849	7.55124	8.85539	8.35422	8.16007	8.23631
LOC_Os01g44210	17.8239	23.7095	21.9588	21.8351	20.0287	20.7514	24.5886	23.8088	21.3806	18.8107
LOC_Os01g44220	4.36177	4.68636	5.8903	4.0815	3.53492	3.76185	5.09972	4.73258	4.63321	3.85025
LOC_Os01g44230	61.387	63.6635	64.0812	63.4333	63.6015	69.985	66.9933	65.1545	64.0969	59.936
LOC_Os01g44310	28.1987	32.2614	32.7001	28.5718	28.2994	27.0427	32.3712	31.9919	29.1447	26.9587
LOC_Os01g44340	7.42629	5.50425	4.67341	5.30283	4.11991	7.19362	5.94175	5.32963	5.42683	5.19351
LOC_Os01g44394	36.2962	35.3658	34.132	39.6152	40.2559	35.0176	33.4246	32.9867	38.182	38.5858
LOC_Os01g44970	11.1136	9.95254	11.8224	8.59838	8.30336	12.5357	9.87155	12.6188	8.41457	8.76739
LOC_Os01g44990	16.028	16.3897	16.7233	15.998	15.9625	16.0636	16.433	15.8747	15.7089	15.5669
LOC_Os01g45020	12.6276	10.9451	12.193	13.1537	10.4917	11.8978	10.3303	11.1478	11.1949	13.0237
LOC_Os01g45070	9.82994	8.9018	9.13044	10.2198	11.1846	10.3072	8.7683	10.0316	10.1507	10.1422
LOC_Os01g45110	8.91285	6.78491	8.59002	7.81862	13.1865	6.95471	5.27386	5.31965	5.663	8.59396
LOC_Os01g45190	65.4817	66.3367	65.2268	70.2918	72.9535	65.5529	66.4016	65.0779	70.8151	72.7353
LOC_Os01g45250	2.91855	5.76084	3.52159	3.45051	4.08197	2.50047	2.52621	2.60689	3.26255	2.97409
LOC_Os01g45274	92.5434	84.4242	78.7638	90.4463	90.7197	85.1225	80.6875	75.815	87.7239	89.2504
LOC_Os01g45360	8.38997	8.27761	7.76326	8.21056	7.13629	6.97064	8.09981	7.9683	7.90928	8.8222
LOC_Os01g45370	4.57786	4.67205	4.81413	4.66771	5.23613	4.24899	5.22801	4.88237	5.07892	4.47427
LOC_Os01g45390	40.3149	41.7458	40.938	42.2469	39.9371	44.7197	41.1503	41.1793	45.1681	41.0956
LOC_Os01g45400	3.95028	4.70729	3.98667	3.47515	4.87854	4.69305	3.76082	3.72278	3.32402	5.08268
LOC_Os01g45439	13.2698	13.2399	14.2007	12.7369	12.4311	13.8472	12.9109	13.8534	12.9168	11.9217
LOC_Os01g45450	12.8828	19.056	16.6432	14.2209	12.3513	12.2615	18.0125	17.683	15.1541	12.9149
LOC_Os01g45460	17.378	21.63	21.2135	18.8238	18.2532	17.6406	22.1982	19.5694	18.9794	18.2845
LOC_Os01g45530	30.3669	32.0844	31.9692	34.9315	34.0245	35.3206	30.0169	33.1811	34.1572	35.7558
LOC_Os01g45620	3.03722	3.46192	3.78809	3.13188	2.71906	3.32902	3.45568	3.59768	3.32744	2.77883
LOC_Os01g45640	22.3881	24.1999	22.5841	18.6434	17.9083	20.3717	23.444	22.132	19.6438	18.024
LOC_Os01g45670	8.79291	9.96882	8.62148	6.99382	8.44868	9.16992	9.87387	8.32405	7.41942	7.47485
LOC_Os01g45700	313.148	278.263	290.964	300.611	309.787	293.717	284.361	283.983	287.649	288.37
LOC_Os01g45720	11.4552	14.8705	19.5697	7.90412	11.0923	7.22812	8.49064	15.382	7.22044	8.3503
LOC_Os01g45730	19.9857	20.2874	17.7343	16.1636	17.042	11.5498	15.6943	16.278	17.8947	16.08
LOC_Os01g45750	55.4038	44.9441	42.7425	45.4092	46.5104	55.8664	47.2896	44.2115	43.5237	48.0486
LOC_Os01g45830	4.10356	4.29921	4.02472	4.5845	3.43585	3.48864	3.52719	4.14463	3.98329	4.31928
LOC_Os01g45860	6.18371	5.19092	4.66283	5.71679	6.58522	6.7777	4.28419	5.25389	5.69295	6.10321
LOC_Os01g45880	10.6663	8.49568	11.0622	10.6683	10.9374	9.37072	8.42827	8.50934	10.0136	10.6543
LOC_Os01g45910	61.7696	51.2811	54.6922	59.2869	63.5768	63.8545	53.2727	55.3196	59.3344	63.0929
LOC_Os01g45960	32.875	30.9227	31.1957	34.503	32.7598	30.4259	31.3104	29.3565	32.9743	33.484
LOC_Os01g45970	3.87267	3.46704	3.84177	3.71177	4.03552	3.18923	2.89047	3.36107	3.82811	3.65464
LOC_Os01g46020	2.51094	3.24361	3.16407	3.34358	3.05523	2.6744	2.64276	2.97191	3.24807	2.86119
LOC_Os01g46060	35.2941	31.1205	31.5903	39.406	40.1719	34.2651	30.9066	31.6186	37.584	39.9834
LOC_Os01g46070	654.16	623.68	597.486	633.987	648.739	689.505	651.56	629.622	641.353	642.004
LOC_Os01g46080	15.4772	15.431	14.3172	13.7359	14.6287	13.2654	13.7611	13.6756	14.2637	15.0901
LOC_Os01g46200	18.2025	18.7445	18.6511	17.764	17.5777	19.7656	19.7913	19.2411	18.0074	16.9743
LOC_Os01g46230	4.43527	5.56128	5.67688	5.51005	5.40818	4.77297	5.54293	5.856	5.93033	5.25909
LOC_Os01g46240	3.41956	4.19218	4.34065	3.36865	3.62569	3.39087	3.65442	3.43748	3.48793	2.82536
LOC_Os01g46290	2.84777	4.59439	3.38407	2.39152	1.96618	1.5609	4.59793	2.48607	2.86362	1.94397
LOC_Os01g46340	8.65977	11.2167	10.1341	8.88208	8.72312	9.91064	11.9086	11.1595	8.8224	8.43597
LOC_Os01g46350	17.8282	11.7509	11.2436	13.7659	14.7229	19.4413	11.9809	12.31	14.5485	15.186
LOC_Os01g46380	309.211	288.8	287.132	302.597	326.582	311.199	301.902	297.292	298.679	317.31
LOC_Os01g46400	104.458	108.994	96.3405	103.393	100.302	107.09	108.16	103.909	99.5912	107.26
LOC_Os01g46410	26.9124	32.1118	29.4004	28.2403	28.1007	28.3023	32.0481	31.5972	30.0134	28.5628
LOC_Os01g46430	9.78808	9.69	9.71891	10.703	10.3764	11.1418	9.7913	10.6638	10.7378	11.2354
LOC_Os01g46500	8.91594	11.8728	12.0805	9.81108	8.47404	9.69437	12.4711	12.4327	9.29512	8.91153
LOC_Os01g46510	87.78	90.7068	99.3259	94.8024	89.4507	79.7952	93.0396	90.4841	88.8126	94.0812
LOC_Os01g46570	61.7039	29.5407	33.8952	52.9145	74.6578	51.0417	29.8094	30.1333	43.4416	67.3713
LOC_Os01g46580	41.9056	35.6304	35.8341	38.5668	39.3727	41.9916	34.3567	35.162	38.3135	41.2758
LOC_Os01g46590	13.1427	13.6286	14.672	12.9766	13.5605	14.4866	14.3128	14.8362	13.2295	11.8969
LOC_Os01g46600	5.0444	2.72446	2.9997	3.8233	3.92035	4.30622	4.52045	3.98203	4.52318	4.52819
LOC_Os01g46610	1154.5	1076.48	1041.57	1091.59	1110.38	1164.23	1147.5	1080.85	1098.97	1102.72
LOC_Os01g46650	12.4025	8.56656	9.7963	12.4753	13.4647	13.3998	8.04707	9.53002	12.1433	15.3967
LOC_Os01g46700	22.1776	21.3391	21.8206	20.3338	21.9078	20.2658	21.3264	20.3283	19.4953	21.6274
LOC_Os01g46710	27.8215	28.8978	29.9677	29.2881	29.1942	27.8187	28.8476	30.1082	28.3563	30.039
LOC_Os01g46750	85.5236	83.6162	83.5276	86.7439	86.9596	76.0765	86.0727	81.0379	82.7468	84.2044
LOC_Os01g46810	71.6002	67.5752	71.123	79.8489	78.562	72.6499	68.141	68.5929	73.4685	76.3373
LOC_Os01g46840	3.10346	3.39462	3.25902	3.05743	3.17869	2.76626	2.84707	3.21442	2.90736	3.04139
LOC_Os01g46870	24.3269	26.0648	26.363	26.6881	24.4956	24.4815	24.7301	28.0191	25.9017	25.8628
LOC_Os01g46926	274.938	265.826	243.265	242.037	248.181	240.751	255.305	243.03	244.132	244.135
LOC_Os01g46932	79.6477	84.5929	80.6106	85.1539	81.6116	85.3028	87.7065	87.5807	86.3355	82.2298
LOC_Os01g46950	34.7863	35.1737	34.7954	36.5836	37.6363	38.1847	34.7726	37.3391	35.6448	38.6117
LOC_Os01g46970	2.67397	3.8396	4.18484	2.21721	2.31741	3.51674	4.04311	4.78436	2.48823	2.5307
LOC_Os01g46980	411.073	441.683	420.09	417.11	398.679	410.58	448.29	438.64	413.061	398.469
LOC_Os01g47040	5.08615	5.10274	5.01039	5.34234	4.53934	6.07626	5.17704	5.30316	4.7385	5.31744
LOC_Os01g47050	4.45993	5.44566	4.04628	3.92546	3.59595	3.81283	5.08441	4.17391	4.21635	3.8379
LOC_Os01g47080	140.808	135.863	136.627	156.831	160.234	144.016	135.484	139.088	152.656	154.603
LOC_Os01g47110	4.70034	3.95225	4.18506	2.90576	4.37043	3.57633	3.75124	3.73646	4.24966	4.08023
LOC_Os01g47130	4.19709	4.20374	4.50901	5.13566	4.13987	4.57629	3.17347	4.21937	4.10831	4.73177
LOC_Os01g47180	3.47653	3.73385	4.45172	3.97872	3.36726	3.84436	3.75716	4.11804	3.58052	4.14613
LOC_Os01g47200	12.5634	13.8393	13.7558	14.0083	12.5288	12.9875	12.3043	13.5298	13.1389	13.1805
LOC_Os01g47256	23.2987	22.4487	22.602	26.4414	27.8139	24.9838	20.6523	22.3196	28.9228	25.6441
LOC_Os01g47262	6.72555	9.03293	9.12842	7.08514	6.54554	9.08144	9.73544	8.84093	6.55255	5.51877
LOC_Os01g47280	4.9322	6.1739	5.45901	5.74718	4.82097	4.12975	6.27075	5.16151	4.66358	3.88263
LOC_Os01g47330	10.5084	10.0279	8.74919	9.38959	9.77683	12.0933	8.48438	8.0897	9.38054	10.6304
LOC_Os01g47340	96.5961	99.3495	91.2719	95.4778	92.8729	105.844	94.8664	97.1911	100.019	95.3352
LOC_Os01g47360	5.34781	6.66315	6.26873	6.3395	5.85973	6.77675	5.74576	7.06979	5.59564	5.96198
LOC_Os01g47400	19.7328	23.3279	25.4138	19.7166	19.4922	17.892	24.3797	26.2552	20.8816	20.157
LOC_Os01g47410	4.2286	5.3467	5.01493	4.9963	4.81429	4.52084	5.86391	5.69321	4.94976	4.25726
LOC_Os01g47420	29.0868	23.2457	24.4122	26.5353	28.4104	31.7669	23.9066	23.1916	27.5894	28.1983
LOC_Os01g47430	34.271	30.1914	30.6444	30.6843	32.613	30.3895	29.7319	29.4297	30.6193	32.892
LOC_Os01g47450	9.99562	9.15642	9.39482	9.0119	9.72911	10.1523	8.94912	9.32479	9.3013	9.40204
LOC_Os01g47460	3.17196	3.83741	3.86414	3.31201	3.20202	3.23733	3.79351	4.11119	3.36697	2.88736
LOC_Os01g47470	37.5951	40.108	41.8976	44.1275	41.645	35.8218	43.4179	40.6756	43.5501	40.5256
LOC_Os01g47490	25.1752	32.9669	31.7671	23.1947	20.156	25.4572	33.3169	33.2365	27.0098	21.9118
LOC_Os01g47530	34.625	34.4823	35.8753	33.8305	33.9821	32.6293	36.1518	35.4931	35.6187	33.2535
LOC_Os01g47540	10.6358	12.0609	10.9302	8.96599	9.82885	11.2777	11.6638	11.701	9.24376	8.83396
LOC_Os01g47550	29.9215	31.9728	31.6901	31.1998	27.7823	29.9199	31.5034	33.1837	28.5218	28.3864
LOC_Os01g47570	4.3884	3.71766	3.7523	3.94814	4.21139	3.14745	3.62497	3.74809	4.45206	4.54891
LOC_Os01g47600	8.4285	11.6043	9.88172	7.75164	7.2846	9.90069	11.3407	10.36	6.99865	6.11802
LOC_Os01g47620	13.6645	14.2203	13.3271	12.6184	12.1857	13.9936	14.4218	14.2139	12.6769	12.2198
LOC_Os01g47635	8.62377	7.76606	6.72824	6.6481	5.76624	3.72835	7.2974	5.74274	6.73287	5.04959
LOC_Os01g47650	25.903	23.8345	25.1944	25.9191	26.6193	25.8044	23.693	23.1562	24.7733	27.7784
LOC_Os01g47660	574.911	514.346	474.115	564.063	610.032	628.282	513.11	511.364	592.576	653.632
LOC_Os01g47680	8.33667	9.70598	9.01058	8.86045	8.41522	8.85463	9.6105	9.29157	8.45189	8.86695
LOC_Os01g47690	54.8139	69.9128	67.8239	51.4617	52.6287	47.3802	61.7776	63.9349	52.1435	42.9697
LOC_Os01g47700	7.07983	10.5872	10.9296	8.24236	5.90531	6.13628	12.2644	9.99845	8.44622	6.9616
LOC_Os01g47730	26.6172	29.0624	27.1118	26.9435	26.8457	26.5213	27.0132	27.8334	30.1214	28.952
LOC_Os01g47740	26.5105	30.061	30.1799	25.5228	25.8187	25.7912	29.3768	28.3898	25.4678	24.8033
LOC_Os01g47750	3.47515	2.36752	2.52129	2.9421	3.53364	2.60447	2.34427	1.83557	2.66343	2.93641
LOC_Os01g47760	12.2679	14.3047	9.76832	8.61384	12.344	11.6829	9.81118	7.92461	11.7435	13.8461
LOC_Os01g47770	28.2255	27.7758	27.9528	26.9668	26.737	29.2928	29.6832	28.468	25.4984	25.9811
LOC_Os01g47780	1142.19	1108.51	1077.83	1141.01	1092.53	909.042	1029.38	964.844	1024.14	1103.85
LOC_Os01g47800	8.57611	8.34603	9.22378	8.44275	8.89636	7.91791	8.30023	8.09991	7.91718	8.43958
LOC_Os01g47810	4.31598	4.02093	4.22268	3.95666	4.22585	3.93242	4.17931	4.20834	3.87623	4.10655
LOC_Os01g48000	3.26838	2.99411	2.90224	3.47958	3.4875	2.68771	3.37682	3.01565	3.1065	3.81058
LOC_Os01g48060	5.17332	5.01891	4.93672	5.16893	5.585	5.34467	5.08425	4.67849	5.58605	5.57593
LOC_Os01g48140	2.27196	2.89965	3.13572	3.04228	2.67115	2.60178	2.92789	3.05025	3.13282	3.11118
LOC_Os01g48170	5.50173	4.51339	6.79857	4.98339	4.75931	3.49667	4.24858	5.25315	3.70121	6.46648
LOC_Os01g48180	11.5382	11.5579	13.2194	11.5736	11.1616	11.4449	12.2899	12.0016	11.4089	11.4415
LOC_Os01g48190	25.6333	25.9807	25.4755	25.2601	26.2439	23.6608	24.8068	23.7408	25.6071	25.9554
LOC_Os01g48200	52.9029	49.4024	50.7076	56.1904	58.5031	58.1248	48.8844	50.0104	56.7051	54.3312
LOC_Os01g48210	29.2325	29.7733	29.3588	32.1836	32.9786	30.0075	30.2192	29.5235	32.8228	33.5958
LOC_Os01g48220	21.0795	20.3482	21.1665	20.3892	23.6506	19.3146	20.3126	20.2612	19.7619	23.8602
LOC_Os01g48250	3.13939	4.61116	2.84425	2.54642	2.76404	3.61903	4.26945	3.64056	2.62035	2.39137
LOC_Os01g48270	80.8381	80.7704	81.7153	80.5201	79.7357	83.6901	84.4211	79.9983	77.099	76.7947
LOC_Os01g48280	369.029	352.965	332.388	346.881	341.129	342.524	333.972	326.015	329.915	344.067
LOC_Os01g48290	14.8703	17.4397	13.5777	13.1649	11.1575	12.8498	16.4752	15.7832	13.6995	13.4771
LOC_Os01g48300	7.35198	7.42251	7.8903	8.52193	8.40517	8.61359	7.30653	8.67112	8.92862	8.54447
LOC_Os01g48310	13.4966	13.4454	14.1211	12.7333	12.1559	13.9251	12.9127	13.7935	13.2772	12.2717
LOC_Os01g48320	22.9351	22.6681	23.86	24.1416	23.2195	22.2382	23.182	24.674	24.5484	24.2806
LOC_Os01g48330	46.1843	43.339	45.8106	46.1387	46.3705	44.2593	43.703	42.548	45.4911	45.5614
LOC_Os01g48370	28.7521	27.5486	26.8008	26.5153	29.5797	29.9756	28.0856	28.131	29.4046	27.5223
LOC_Os01g48390	24.6218	23.8704	26.6188	25.8848	25.6377	18.3049	23.9197	24.139	26.5534	28.8711
LOC_Os01g48420	168.851	145.143	135.111	142.678	151.005	168.329	145.316	139.437	157.998	155.866
LOC_Os01g48440	26.0816	27.7004	28.3898	25.8967	25.6949	21.5234	27.6336	29.1453	27.3504	24.6033
LOC_Os01g48444	72.2333	71.0541	75.6027	70.5564	72.4779	68.6223	73.2269	76.8442	75.5121	71.8897
LOC_Os01g48446	1.78251	4.75009	2.85895	1.9414	1.8059	1.57955	2.86667	2.74025	1.82377	2.08025
LOC_Os01g48530	41.8274	22.5189	45.9292	33.9193	44.372	35.8865	21.986	43.0637	28.9897	46.3307
LOC_Os01g48680	28.022	25.4277	25.7515	22.518	22.939	30.6777	26.2849	24.7861	22.6665	24.2639
LOC_Os01g48690	14.7697	15.9803	14.1295	13.2812	13.755	16.5463	14.9614	15.5855	13.7947	13.978
LOC_Os01g48700	25.3943	24.3846	24.0245	24.7854	24.685	27.367	24.7892	24.5076	24.0173	23.8631
LOC_Os01g48710	64.0964	63.5677	62.7694	65.4185	68.8704	58.521	61.7793	57.3372	64.1244	61.6708
LOC_Os01g48720	34.2672	35.5968	33.9297	33.1147	34.1243	34.036	37.1966	34.0438	34.0013	33.6972
LOC_Os01g48740	20.7209	20.833	21.8422	21.1746	21.3349	20.4043	21.9346	21.5151	21.7233	23.7102
LOC_Os01g48750	28.3457	28.057	25.8744	24.4926	29.1748	33.1071	26.3285	26.1742	26.2585	30.1731
LOC_Os01g48760	36.6421	42.5808	42.3399	46.0621	42.2469	42.365	43.7932	46.2451	44.8821	43.8119
LOC_Os01g48770	1168.01	1030.41	958.665	1171.62	1268.01	1444.31	1039.06	1059.61	1210.15	1270.29
LOC_Os01g48790	46.0934	42.1697	48.8792	46.5047	46.2589	41.4829	42.5248	43.1295	43.0128	46.5595
LOC_Os01g48810	30.2701	38.8379	32.808	27.4233	27.9446	32.0474	40.3522	37.0623	30.1722	27.8848
LOC_Os01g48830	26.4714	27.6608	27.0965	24.4107	24.143	27.1261	26.8587	28.7296	25.4736	24.1827
LOC_Os01g48850	128.415	117.018	115.997	130.061	129.25	129.916	118.847	122.632	132.212	133.615
LOC_Os01g48910	33.9996	33.6143	34.3017	36.3907	34.1474	29.901	33.4204	34.4191	34.1155	32.0255
LOC_Os01g48920	3.141	2.93187	3.29664	3.25301	3.13248	3.04946	2.90126	3.08135	3.17152	3.12735
LOC_Os01g48930	45.6788	47.435	43.2032	39.0985	39.8805	46.7182	48.9245	46.7463	38.2047	36.6842
LOC_Os01g48960	61.0535	58.3911	66.8281	64.2807	64.9635	56.8514	63.5383	57.3166	60.9412	70.6243
LOC_Os01g48980	30.7226	31.6321	33.8123	33.3344	32.7937	29.8183	32.3076	32.9243	33.0743	32.5834
LOC_Os01g48990	6.0813	6.79372	7.20649	5.53769	5.46169	6.82371	7.53493	7.21889	5.66953	4.62957
LOC_Os01g49000	47.6728	49.6557	52.5232	51.9232	48.3468	46.3742	51.182	50.1629	50.7622	47.8684
LOC_Os01g49010	13.1934	15.5627	16.2514	16.4448	14.5148	12.2646	14.8904	15.7456	14.7936	14.7853
LOC_Os01g49026	455.966	404.027	378.568	418.315	435.749	479.929	389.668	394.074	420.247	432.035
LOC_Os01g49060	18.898	18.6205	19.5182	17.6715	17.9231	19.3459	18.0376	19.334	17.239	17.1204
LOC_Os01g49110	8.76791	7.66922	7.91349	9.33457	7.8035	9.74144	7.54238	8.26233	8.4023	7.70808
LOC_Os01g49120	34.9123	36.4181	35.0723	34.1991	34.3623	38.3818	38.677	39.029	35.8778	36.9911
LOC_Os01g49150	8.86012	10.1947	10.0998	10.5267	9.78663	9.83328	10.768	10.4216	9.04296	8.90613
LOC_Os01g49180	7.77907	9.56719	10.4715	9.09929	7.69288	7.71739	9.73043	9.36103	8.48366	7.83393
LOC_Os01g49190	882.702	857.728	837.569	857.452	865.655	910.115	899.187	860.203	857.271	885.631
LOC_Os01g49200	73.4569	69.4024	70.4828	78.9415	81.3007	69.9932	70.0277	69.0624	76.5951	80.955
LOC_Os01g49210	15.0131	19.7665	15.4808	18.1656	17.5803	15.1737	15.0957	15.1779	18.6144	16.3733
LOC_Os01g49240	5.56556	5.56822	5.23934	5.29446	5.6569	6.85176	5.48573	4.84836	5.11412	6.17097
LOC_Os01g49250	61.5597	58.7062	57.5734	67.754	64.2662	63.6509	58.1422	58.7065	64.352	62.9003
LOC_Os01g49290	1022.1	863.855	819.028	990.325	1070.1	1032	828.704	858.756	984.213	1127.16
LOC_Os01g49310	2.62288	0.636834	2.74975	4.37439	8.29662	2.62019	0.919965	2.55525	4.38706	8.98925
LOC_Os01g49330	8.73427	7.01334	7.41752	8.73574	9.05638	8.92882	6.78648	8.27142	8.90193	9.51583
LOC_Os01g49340	11.7997	9.73481	9.25409	11.9041	12.0573	13.6637	8.88185	10.9952	11.3313	11.8119
LOC_Os01g49350	29.8328	31.0583	29.8529	28.7443	28.5623	30.8183	29.8981	30.6169	27.6978	25.6581
LOC_Os01g49360	7.93888	8.01153	7.84201	8.30226	8.78665	8.73419	7.99736	8.06256	8.88348	9.96388
LOC_Os01g49380	47.8225	44.0244	43.8354	46.6881	47.7566	51.9093	44.4249	45.5292	47.0385	49.1874
LOC_Os01g49410	5.4703	6.76987	5.61976	5.47574	4.84107	5.06914	5.70132	5.31544	5.04383	4.77048
LOC_Os01g49440	10.3004	11.1196	10.4207	10.2491	10.4681	10.3716	9.8134	10.7724	9.19657	10.3779
LOC_Os01g49470	7.59633	7.47895	8.16476	7.6505	7.59992	6.79518	7.77084	7.37	7.84921	7.54877
LOC_Os01g49490	14.9597	12.8468	12.0102	14.9172	16.0907	16.2923	13.0423	12.968	15.8894	15.1107
LOC_Os01g49510	23.4209	26.0138	24.2521	24.6275	23.7424	26.6172	25.8244	26.2007	24.9	23.5677
LOC_Os01g49640	8.06784	6.06989	5.23051	5.78603	7.54887	6.64437	4.85718	5.06978	5.99781	6.34288
LOC_Os01g49670	16.5925	18.8006	19.2538	16.9067	16.3254	18.3687	19.3239	19.4741	17.069	16.1509
LOC_Os01g49680	38.6372	43.9675	44.626	40.8607	39.6014	36.6899	43.6035	42.1377	38.9501	39.7095
LOC_Os01g49690	111.229	110.379	107.984	118.393	116.576	114.333	115.074	111.77	116.935	115.477
LOC_Os01g49760	4.73523	5.80028	5.84687	5.55442	5.06191	4.4039	5.80975	5.44134	5.21371	5.16939
LOC_Os01g49770	63.642	60.7894	52.4997	55.741	57.776	65.3528	58.9144	57.0393	57.6841	54.6812
LOC_Os01g49820	3.97068	3.74257	3.85626	3.07036	3.41449	2.45591	4.39929	3.33419	3.01766	3.55526
LOC_Os01g49830	18.1887	20.8912	13.5387	14.8543	16.8259	19.0429	14.4938	12.995	15.1883	17.5426
LOC_Os01g49890	37.8699	29.108	29.0677	36.4305	39.1509	38.7183	28.8342	28.5659	34.151	40.4263
LOC_Os01g49900	16.9004	13.1823	13.3432	16.9937	18.3186	16.6977	12.2564	13.1805	16.7558	18.4918
LOC_Os01g49930	12.0022	11.3395	11.4929	13.2051	13.331	11.3304	11.4408	11.5624	13.2071	12.9219
LOC_Os01g49940	30.1295	29.1176	33.2152	31.2939	31.8911	28.1365	30.1659	28.4914	29.0341	34.7636
LOC_Os01g50010	65.3826	65.208	67.6743	70.7258	68.0407	56.4002	65.0637	63.0544	65.8204	67.4832
LOC_Os01g50030	101.521	47.4761	49.46	52.7799	68.5087	106.198	41.5708	49.6456	58.4844	75.4893
LOC_Os01g50040	11.5112	12.9731	13.6944	11.7061	12.4043	11.3611	13.053	13.6519	12.3414	12.1351
LOC_Os01g50060	5.09206	5.46658	4.90111	4.76077	4.45437	4.88922	4.84153	4.55907	4.08701	4.47506
LOC_Os01g50160	31.0203	33.3366	38.7785	35.1655	39.5281	24.6501	33.6561	34.0706	33.5286	36.846
LOC_Os01g50200	15.7226	10.5265	13.1148	13.0111	17.7201	9.2715	8.92381	10.5413	12.1556	17.9221
LOC_Os01g50310	71.0695	77.2028	77.8296	82.3722	81.0347	69.762	75.9546	81.7474	82.5529	84.0333
LOC_Os01g50320	18.8011	19.5575	22.3547	18.8321	18.798	19.6773	20.9185	20.4014	19.5432	19.3002
LOC_Os01g50340	7.23771	8.16736	8.02369	6.6188	7.11879	7.37652	8.27951	7.96398	7.05981	6.46366
LOC_Os01g50440	4.49991	3.3553	3.07571	3.36503	3.93063	3.55772	3.45233	3.90252	3.81844	4.59639
LOC_Os01g50450	147.523	118.561	112.452	139.4	142.116	160.595	109.39	123.932	137.353	134.459
LOC_Os01g50520	13.1058	14.7156	15.3496	13.973	14.1237	9.41418	14.6778	12.1622	13.6995	14.8568
LOC_Os01g50530	16.9745	17.6271	17.137	16.6543	16.6964	18.7149	17.8171	14.4112	15.6504	16.8797
LOC_Os01g50580	1.55175	3.81237	4.23828	2.16821	1.56589	2.58522	5.24872	5.29926	3.30524	2.06528
LOC_Os01g50680	38.8109	40.7228	45.0677	46.7733	50.4005	50.9049	42.5261	57.8027	51.0994	66.814
LOC_Os01g50690	9.43412	9.98981	11.1272	10.4147	10.4675	10.0579	10.2367	10.885	10.7197	11.3214
LOC_Os01g50760	55.8937	68.375	66.3468	62.8427	58.385	55.2189	70.9161	68.4322	63.7283	55.192
LOC_Os01g50770	201.607	216.219	213.65	218.736	210.677	207.117	225.563	216.449	216.074	209.045
LOC_Os01g50820	12.789	8.13165	9.32861	9.11499	8.98675	11.0299	7.90355	9.79903	7.83275	8.59955
LOC_Os01g50849	15.707	12.375	15.5101	14.8948	14.6792	16.4024	11.6571	13.2407	14.4108	14.0717
LOC_Os01g50860	4.67062	3.87328	4.48392	4.14982	4.55153	4.23774	3.92626	4.21732	4.33598	3.79003
LOC_Os01g50930	10.7782	10.1443	9.98851	10.1724	11.4624	11.1851	10.8976	11.1028	10.5325	11.7761
LOC_Os01g50934	190.942	196.067	173.757	178.875	181.179	215.457	190.564	177.322	187.333	180.873
LOC_Os01g50960	61.9837	53.2751	48.7017	54.7296	60.9076	67.3664	53.7467	55.3609	59.5236	58.9657
LOC_Os01g50970	9.23404	8.83337	9.56819	10.3385	9.51553	8.03442	8.87618	9.29598	10.4189	9.64327
LOC_Os01g51010	10.0475	10.6884	11.746	10.4014	10.7229	9.05673	10.8158	11.0447	10.416	10.2852
LOC_Os01g51020	115.398	93.0255	88.4085	100.617	110.546	115.736	90.9138	87.6919	105.899	116.987
LOC_Os01g51040	5.59905	5.87722	5.57054	5.94544	5.25216	5.47089	6.08522	5.68251	5.92668	4.9228
LOC_Os01g51120	63.7684	69.0233	65.4189	62.2825	58.6909	63.0137	70.3075	66.3361	63.338	58.9304
LOC_Os01g51154	40.6841	39.4249	38.9476	40.9072	40.7447	42.8616	41.6757	40.8186	38.7174	42.0912
LOC_Os01g51170	76.9945	76.1811	72.9459	77.945	79.2014	72.9744	73.6565	76.0592	74.5886	80.922
LOC_Os01g51190	23.49	19.1504	19.0789	21.7764	23.3294	23.9105	19.3826	19.116	21.9071	23.6079
LOC_Os01g51200	68.8934	69.2559	73.8961	72.7597	68.8365	66.9472	74.0492	69.7568	71.3917	68.162
LOC_Os01g51210	13.042	12.965	13.5536	12.5543	14.1079	11.8946	13.6279	14.0296	13.0457	12.0888
LOC_Os01g51220	152.219	156.48	143.881	154.502	153.025	173.773	163.37	156.371	161.758	140.742
LOC_Os01g51230	4.33302	4.70507	4.65586	4.17819	4.50347	4.8473	4.59417	4.42806	3.94828	4.56924
LOC_Os01g51250	15.3466	18.6816	16.9868	16.055	15.7693	14.9185	18.5644	18.3392	16.8667	14.8854
LOC_Os01g51280	56.3635	51.2636	50.4452	55.7298	57.3342	58.8317	54.876	49.4409	58.3417	61.3088
LOC_Os01g51290	44.7598	41.9194	48.1422	39.9447	37.5868	39.3325	43.2303	41.294	38.8745	38.6963
LOC_Os01g51300	172.313	163.115	162.093	175.869	186.56	173.3	167.414	165.682	173.115	186.616
LOC_Os01g51310	10.8706	11.6515	10.0434	9.49617	11.2633	13.258	11.1313	11.9039	11.7061	13.3985
LOC_Os01g51320	8.23591	7.85608	7.33183	6.63515	6.8057	9.14642	8.6128	7.85524	6.97336	7.07854
LOC_Os01g51360	13.713	19.4611	12.8611	9.66993	8.55877	9.53396	18.8045	11.6561	9.87618	8.41858
LOC_Os01g51370	6.23861	7.08805	6.41633	5.95589	6.27894	6.40318	6.45496	5.65423	5.33913	5.53904
LOC_Os01g51380	125.654	135.156	130.583	131.942	123.012	127.809	141.835	130.004	132.135	131.599
LOC_Os01g51390	34.0744	32.2171	31.8279	33.8373	37.1223	36.4242	32.3486	33.7961	33.0774	36.1493
LOC_Os01g51410	108.948	95.9669	97.1583	98.3194	105.736	92.3565	89.7168	86.3757	90.8136	99.7903
LOC_Os01g51420	37.4468	32.0836	32.0909	35.2819	35.6656	33.5117	31.8362	30.8484	33.6094	34.3582
LOC_Os01g51430	22.7008	23.9875	21.1109	20.7283	18.7447	21.7743	23.8877	22.5879	24.0396	16.9298
LOC_Os01g51530	1.73707	3.26451	3.18282	1.97349	2.08224	2.19974	2.39751	3.13193	2.17897	1.90803
LOC_Os01g51540	25.5737	29.0027	27.5932	19.918	19.1888	21.0943	29.1652	25.5795	22.1081	21.8153
LOC_Os01g51630	61.7884	64.7841	63.2284	60.6122	63.5752	63.6722	62.5598	60.2008	63.392	58.1653
LOC_Os01g51632	29.0957	30.3977	39.625	33.3911	30.6039	22.5648	32.481	28.658	29.3352	31.6953
LOC_Os01g51634	13.5064	13.2082	20.7708	16.3096	13.3955	8.12984	15.1071	11.8217	11.8274	16.4327
LOC_Os01g51640	13.9406	15.9827	15.7045	14.9505	13.9006	14.2085	16.0366	15.6085	14.6792	13.6075
LOC_Os01g51700	93.366	91.6837	89.606	92.2474	90.5709	100.721	92.7559	91.9772	92.7287	88.0955
LOC_Os01g51740	3.83178	4.92803	4.94277	4.88086	3.81923	4.03927	5.81014	5.54423	4.80756	4.17422
LOC_Os01g51754	25.4611	26.1407	29.162	28.2307	26.8828	26.4683	27.1044	26.4344	27.5142	27.7374
LOC_Os01g51770	4.49317	3.05575	3.04022	4.17721	4.09524	2.99769	2.13984	2.34197	2.84877	3.57088
LOC_Os01g51800	37.5945	35.8457	35.6711	37.7313	36.3072	38.6439	34.3646	35.0142	39.3511	36.6371
LOC_Os01g51810	4.2919	3.95618	4.407	4.71321	4.66339	4.6105	4.44605	4.23461	4.61932	4.98489
LOC_Os01g51840	17.3584	18.6897	18.1184	18.7104	16.8003	8.87886	17.9347	14.9048	17.2193	15.3148
LOC_Os01g51850	5.68481	6.82133	5.83478	6.46445	6.28508	7.27052	5.94215	6.65388	6.83508	6.22829
LOC_Os01g51890	5.28463	7.12043	7.05907	5.95894	5.78559	5.19797	7.68949	6.55388	5.72677	5.17588
LOC_Os01g51920	3.55321	3.34385	3.69491	3.00025	3.73828	2.71806	2.80198	2.70763	3.39411	3.70435
LOC_Os01g52010	10.5488	13.0843	11.1643	10.3015	10.0913	5.69897	9.6409	7.83891	10.1078	9.40527
LOC_Os01g52050	48.4232	50.016	48.1479	49.0205	49.6711	48.3553	49.914	48.2117	46.2543	51.0725
LOC_Os01g52090	8.41427	9.01305	8.38818	8.92073	8.29967	9.60367	8.73713	8.52258	8.60685	8.00552
LOC_Os01g52100	2.65908	3.62764	4.01595	2.9758	2.4677	2.96545	4.60018	3.95595	3.61503	3.09909
LOC_Os01g52110	14.5659	33.6974	26.8577	10.0986	10.7956	15.3	30.9135	24.9919	10.771	9.64978
LOC_Os01g52130	2.93593	6.61195	5.92798	3.2856	2.32767	2.34572	6.29928	5.70597	2.96604	1.79737
LOC_Os01g52160	25.1651	29.693	25.8304	24.4767	22.7695	26.0912	27.4165	27.6119	25.4336	23.2425
LOC_Os01g52170	5.46561	6.47311	6.85577	5.62563	5.36481	5.57534	7.08173	6.01166	4.90537	5.38486
LOC_Os01g52180	24.3712	21.0373	23.4441	23.8619	21.4445	21.5729	19.9208	25.2587	22.2665	22.2232
LOC_Os01g52214	262.651	272.16	257.56	253.771	247.217	283.364	274.116	267.561	257.355	249.602
LOC_Os01g52230	36.7751	34.3481	32.7776	35.8538	37.8397	41.0972	32.8004	32.3417	38.1865	41.0985
LOC_Os01g52240	10.9775	9.67087	10.6126	10.3227	12.1255	11.3793	10.2588	8.61627	10.4704	10.1533
LOC_Os01g52250	9.10155	8.31954	9.09828	9.30404	9.95955	9.02758	8.38935	8.23362	9.06996	9.78717
LOC_Os01g52260	4.9623	4.4008	5.47018	1.74187	2.8895	5.79425	3.13171	10.4602	1.43407	1.36492
LOC_Os01g52370	10.6793	12.4529	11.5893	10.5804	9.89426	13.3779	12.6988	14.4	11.1504	9.04691
LOC_Os01g52390	764.384	754.428	682.229	799.487	867.889	788.634	742.331	749.864	815.914	836.368
LOC_Os01g52400	7.99486	9.17272	8.9495	8.69338	8.69598	8.50397	8.77275	8.99009	8.49856	7.50357
LOC_Os01g52450	6.83157	7.88003	8.48272	7.36266	7.04298	6.05715	8.5305	8.63458	8.16158	6.79822
LOC_Os01g52460	37.6647	38.9056	37.8316	39.4706	36.9892	39.783	40.5076	39.0408	41.8042	36.0034
LOC_Os01g52490	543.69	472.173	440.388	532.885	586.725	586.945	452.619	469.675	538.028	605.752
LOC_Os01g52500	264.756	206.471	208.537	251.686	297.81	243.479	225.555	207.686	255.464	287.605
LOC_Os01g52530	17.6147	21.7539	20.9877	19.0557	16.8613	18.8434	21.1256	21.9268	19.6788	18.1156
LOC_Os01g52560	3.58792	3.32389	3.89512	3.62165	2.94598	3.53914	3.86971	3.66775	3.37856	3.57535
LOC_Os01g52570	17.9756	13.9128	13.0346	12.6351	13.2562	23.6913	16.2937	17.635	15.246	16.5347
LOC_Os01g52610	27.0685	24.2401	24.9045	27.4911	27.704	23.7937	23.1902	24.7363	25.3407	25.2132
LOC_Os01g52630	12.8656	11.7276	12.5213	12.2508	12.4626	13.2779	11.6687	12.6402	11.6319	13.1616
LOC_Os01g52640	6.72043	6.59933	9.67709	5.17118	5.42032	5.87137	6.41814	9.76249	5.95103	5.90765
LOC_Os01g52650	8.23169	6.1562	4.96145	4.78739	5.65062	9.22524	6.34661	5.08596	3.98201	5.49569
LOC_Os01g52660	66.5891	60.1682	59.4267	69.7184	71.0712	70.0989	56.3307	65.2792	71.8472	71.3204
LOC_Os01g52670	2.5389	2.70098	2.55339	2.61322	2.46652	2.6702	2.49691	2.91108	3.26927	2.34348
LOC_Os01g52710	4.56821	4.78738	4.10047	4.83195	4.05668	4.67077	4.55452	4.13009	3.96736	3.67041
LOC_Os01g52720	30.12	24.3693	24.9332	30.3384	30.3132	31.8742	27.5064	26.5364	30.3358	30.6381
LOC_Os01g52750	13.6556	8.98461	9.94471	12.0254	13.5002	13.392	9.38149	9.1637	10.5717	12.6987
LOC_Os01g52760	4.91377	5.02865	4.24488	4.68901	4.53909	4.895	4.12307	4.30266	4.29369	5.545
LOC_Os01g52780	4.03239	3.60619	4.03876	3.72005	3.75002	3.32662	3.5972	3.55945	3.69556	3.67496
LOC_Os01g52810	44.3717	43.2894	47.8577	46.2569	45.7365	53.5857	45.4596	48.4363	47.25	40.9786
LOC_Os01g52851	9.08663	10.0383	10.0868	9.32219	9.77578	11.7983	10.1316	11.0163	10.9675	7.92312
LOC_Os01g52864	4.32572	3.60359	3.16508	4.14029	3.91706	4.81753	3.51911	3.51527	4.30814	4.15046
LOC_Os01g52890	18.6838	19.0883	17.3604	17.0189	15.9483	19.6019	17.031	20.4192	16.2226	14.6742
LOC_Os01g52920	10.708	12.6434	12.4964	9.49838	9.87609	11.7499	12.2231	12.1249	10.7124	10.0322
LOC_Os01g53000	32.6464	35.6907	36.8038	35.2054	35.519	35.2329	35.8446	35.7237	35.55	33.4026
LOC_Os01g53030	14.3388	16.7602	14.9005	15.1144	13.6573	15.894	15.0133	16.8622	14.3718	13.6516
LOC_Os01g53040	18.184	18.3766	16.2954	17.4401	17.6645	17.3135	16.6105	16.2442	17.7282	17.1052
LOC_Os01g53060	21.1204	20.2172	19.8634	24.2239	23.5113	23.9616	19.8416	20.6835	21.4458	24.1486
LOC_Os01g53070	7.73977	8.5051	8.74308	8.15823	7.83608	7.76435	8.44159	8.53583	7.68305	7.97643
LOC_Os01g53079	41.3885	56.8134	45.5964	38.6653	35.8736	40.6577	58.2517	45.9361	35.2536	33.0162
LOC_Os01g53130	2.54122	3.58738	4.33753	2.72842	2.49675	3.2385	3.59671	3.5292	3.49687	2.66808
LOC_Os01g53140	35.1036	26.4264	23.2949	26.7142	27.4478	40.6495	26.9538	25.3727	27.3896	31.0485
LOC_Os01g53150	15.539	14.1942	14.2892	15.4939	15.7464	14.6963	14.2159	14.3875	15.1477	15.7121
LOC_Os01g53160	5.56702	5.79419	3.93751	4.69784	3.9751	5.66318	6.5053	4.52173	6.04113	4.76497
LOC_Os01g53250	28.7522	27.6431	29.1824	31.6625	31.7661	28.8536	29.4402	28.3329	29.5702	32.4691
LOC_Os01g53280	38.7446	32.8502	29.9308	37.1218	40.4021	38.3145	31.9258	34.1474	38.1124	41.1695
LOC_Os01g53294	10.3214	10.7526	11.0089	8.80267	9.60338	7.1063	10.4073	9.4282	8.76504	9.45205
LOC_Os01g53430	4.51013	3.88971	3.97056	3.33191	3.53822	4.15449	3.45903	3.35812	2.82742	3.19574
LOC_Os01g53450	4.79087	3.62208	3.76952	4.71577	5.01579	5.13973	3.65372	3.7568	4.31122	5.00429
LOC_Os01g53460	3.85687	3.20541	3.04957	3.95582	3.63362	3.9634	2.67747	3.28767	3.64601	3.26658
LOC_Os01g53500	2.05372	3.48214	2.0818	2.52581	2.12722	1.7775	1.83561	1.58	1.99552	2.88045
LOC_Os01g53520	295.347	320.236	271.153	273.68	284.071	309.211	320.282	295.459	277.627	281.551
LOC_Os01g53560	7.27059	7.12966	7.27705	8.82597	9.07611	7.34259	7.27773	7.21147	9.02247	8.87684
LOC_Os01g53600	36.1048	37.599	36.8579	36.7288	36.5725	40.1872	38.7756	38.9475	37.0427	35.9896
LOC_Os01g53610	9.07433	7.99945	9.20885	9.83056	10.5895	8.54423	8.41133	8.60965	9.9644	10.9066
LOC_Os01g53620	90.393	79.0453	71.5687	72.7602	76.5343	101.659	77.2144	77.204	81.2983	79.9176
LOC_Os01g53640	32.6826	30.9835	32.7862	33.8867	33.1371	30.8345	31.7938	33.3722	31.2757	32.4824
LOC_Os01g53660	3.48008	3.53452	3.87623	3.48674	3.3747	3.36555	3.74153	3.62202	3.36546	3.29515
LOC_Os01g53680	107.798	121.935	118.033	119.993	117.511	107.435	124.525	119.715	118.811	111.083
LOC_Os01g53700	161.118	144.997	142.586	150.317	160.055	164.714	153.764	142.203	152.665	160.899
LOC_Os01g53710	14.6085	15.1325	14.7435	12.4225	13.1787	15.6116	14.7392	14.8167	12.9947	12.7209
LOC_Os01g53720	23.2918	22.3534	22.6011	24.3432	25.8825	24.7583	22.0723	22.0547	24.5517	24.8989
LOC_Os01g53730	5.52773	6.67413	6.63035	2.44834	2.96218	5.80115	5.48701	5.82503	3.68413	3.42338
LOC_Os01g53750	14.665	20.8785	20.5298	17.1017	16.5803	15.0268	21.0252	22.1065	16.0646	16.3754
LOC_Os01g53790	18.1732	19.9912	16.543	16.8109	17.6552	18.2992	20.0395	16.5863	16.4182	17.378
LOC_Os01g53800	17.6371	14.6531	16.1388	15.8934	16.7976	15.3273	13.2904	15.3513	14.8134	16.8494
LOC_Os01g53810	17.958	20.2675	22.3656	19.0911	21.2274	16.9535	19.7489	20.4076	18.206	20.7372
LOC_Os01g53840	8.3664	11.2112	12.8633	9.89422	9.1517	7.74946	11.819	12.1947	9.36561	9.22689
LOC_Os01g53880	5.96453	6.34726	6.68433	5.68667	5.76736	5.28855	6.35434	5.86376	5.90707	6.03575
LOC_Os01g53890	5.45453	5.48402	5.72764	5.86563	6.32014	6.08424	5.56907	6.42787	6.9508	6.0203
LOC_Os01g53910	8.79155	9.20837	7.45223	8.77322	8.06209	8.54885	8.73788	9.81036	7.78043	8.55543
LOC_Os01g53930	43.9163	50.4758	48.6915	48.1422	45.3712	40.6884	51.2141	47.9286	45.8786	43.3156
LOC_Os01g53940	8.50682	11.21	11.0185	8.32084	8.11858	8.01537	10.4615	10.5162	10.6941	9.29466
LOC_Os01g54010	26.8309	29.0103	28.3764	26.222	25.8115	26.8949	30.5535	28.1267	25.5846	25.3373
LOC_Os01g54020	13.6037	10.7591	10.5952	12.2541	14.6339	13.374	10.9929	11.0107	11.2016	15.0153
LOC_Os01g54040	4.84206	7.02653	7.524	5.72404	5.67565	6.09768	6.92909	6.90186	5.78434	5.04494
LOC_Os01g54050	6.11975	6.3961	6.02229	5.14755	5.41981	7.6121	6.54567	6.73602	5.09308	4.61531
LOC_Os01g54080	54.0935	53.3674	57.7018	54.8969	55.2369	50.7141	57.4459	55.1023	53.946	56.8826
LOC_Os01g54100	52.1016	50.3508	52.4968	52.7914	52.0365	52.8559	52.2895	53.3794	53.3762	53.953
LOC_Os01g54119	49.3861	48.7479	50.8524	50.5224	48.7911	49.8157	51.6785	50.7132	49.5851	49.1936
LOC_Os01g54190	11.2315	11.0413	10.8074	9.66285	10.3636	11.3221	11.6196	10.6905	10.4722	9.36555
LOC_Os01g54210	61.16	63.8746	57.7756	62.6309	62.5197	65.6334	64.5362	69.0165	61.7193	64.234
LOC_Os01g54240	24.7404	28.2965	28.9176	27.9288	26.9578	24.8701	27.7412	26.6542	26.6677	26.7844
LOC_Os01g54300	64.0688	68.5118	67.6213	59.0103	62.7289	63.0429	68.1874	70.3726	59.4533	68.0157
LOC_Os01g54340	8.14974	5.32175	5.50308	9.05654	7.91112	6.22228	4.32977	5.0825	9.42504	8.185
LOC_Os01g54350	6.23692	6.76732	8.65058	7.18219	7.19691	6.34035	7.90228	8.25862	7.72534	8.11592
LOC_Os01g54370	37.7301	34.3118	35.8522	36.6208	38.4564	36.1328	37.7283	34.1997	39.4497	39.3348
LOC_Os01g54390	12.5972	12.0431	12.1314	12.4978	13.6117	13.7807	13.331	11.3069	13.0145	12.9382
LOC_Os01g54400	27.9148	26.3245	24.4097	26.858	25.9712	26.9065	25.261	24.8287	27.1046	26.1743
LOC_Os01g54420	14.668	16.1676	16.4681	14.7041	15.1685	13.4201	16.2504	16.2063	14.8219	14.9044
LOC_Os01g54440	5.65485	6.60356	6.53626	6.55324	6.30786	7.08961	6.17476	6.87028	6.41036	6.34842
LOC_Os01g54480	27.5127	26.2987	26.0684	25.6725	25.388	24.8291	26.574	25.3308	24.9191	24.3126
LOC_Os01g54510	30.8848	31.7413	33.1627	33.7334	33.0958	29.8022	31.7869	31.5898	33.6069	32.7301
LOC_Os01g54530	27.4171	23.8677	25.2788	29.764	28.643	28.4837	25.3535	26.0761	29.6869	27.8411
LOC_Os01g54540	19.3723	16.971	16.7328	18.8686	19.1446	19.3146	16.2941	16.8076	18.8036	17.2916
LOC_Os01g54550	5.99873	7.12972	5.76694	5.29268	5.36014	5.92236	6.59512	5.73901	5.38566	5.22941
LOC_Os01g54560	20.2027	17.532	19.1404	20.8886	22.8482	19.2018	17.9346	18.0474	20.9061	21.8893
LOC_Os01g54570	2.26184	2.5393	2.92662	2.29213	1.97882	1.77365	2.32875	3.11364	2.24481	1.86545
LOC_Os01g54580	24.679	26.1521	26.5827	25.2559	24.8223	23.1392	26.7183	27.0859	25.3292	24.4593
LOC_Os01g54590	43.4558	40.2174	41.2723	45.6196	46.1805	48.7835	41.3194	40.715	45.8849	43.7583
LOC_Os01g54600	29.1747	28.4093	24.9019	26.2987	27.1378	29.8935	28.2697	26.3564	27.136	27.4955
LOC_Os01g54620	13.5453	11.1321	8.39661	10.6119	11.0429	3.07952	6.44144	6.36466	11.0246	8.68933
LOC_Os01g54670	33.1479	28.9917	29.7939	29.8989	27.4181	30.1867	30.5809	25.9232	27.6326	26.1518
LOC_Os01g54700	58.0919	48.0105	44.7288	62.1402	59.1167	54.21	47.817	42.5052	54.2219	60.4829
LOC_Os01g54730	65.4316	63.9957	60.1753	61.817	60.4734	72.6146	65.7699	65.2499	64.856	62.1164
LOC_Os01g54784	19.9982	19.8641	20.5241	19.424	19.6338	19.7077	19.9405	19.8088	19.9409	20.4554
LOC_Os01g54810	26.1814	28.5691	27.488	27.2519	27.8239	30.0362	28.4089	27.9382	28.3294	26.4425
LOC_Os01g54850	8.52829	9.24951	9.89209	8.19258	8.35781	7.89358	9.30228	9.98136	8.6242	7.64496
LOC_Os01g54860	31.6979	23.0824	23.2462	27.9128	30.2835	25.1648	22.6453	20.5339	29.5246	29.4676
LOC_Os01g54870	702.684	550.815	535.785	672.283	744.414	737.904	523.452	557.754	664.383	787.134
LOC_Os01g54880	23.0514	21.1168	21.3827	24.5171	23.4921	22.7177	19.9283	23.2573	22.8666	23.0837
LOC_Os01g54900	6.07117	6.0738	6.43276	6.99061	6.54849	6.58438	6.01731	6.02698	6.35073	6.32145
LOC_Os01g54910	114.763	100.896	99.1497	112.153	126.569	122.919	100.433	96.4418	112.517	124.996
LOC_Os01g54920	183.683	164.593	152.067	178.328	188.254	193.513	166.217	160.866	184.483	182.269
LOC_Os01g54930	9.62352	8.40649	9.03582	8.84269	9.25088	9.74974	8.39199	8.49289	8.301	9.69461
LOC_Os01g54940	24.7477	30.4051	31.3652	28.6586	25.7462	28.6188	30.5377	33.1661	29.9792	24.3349
LOC_Os01g54960	25.7277	26.5154	25.8134	28.2219	26.9003	34.1746	28.169	28.0305	26.1118	26.8742
LOC_Os01g54990	13.9521	12.132	11.8858	12.9399	13.6654	13.435	10.8474	11.4833	12.0223	13.4393
LOC_Os01g55000	3.75024	2.95123	3.11782	4.21529	4.64995	2.77857	2.77773	3.99469	3.63119	4.00173
LOC_Os01g55020	56.3346	51.1871	48.39	51.2764	55.1406	62.3598	46.806	48.3537	54.8961	60.1708
LOC_Os01g55030	79.0909	68.5694	60.15	73.4826	78.5105	90.3826	64.8592	61.7185	76.997	72.3382
LOC_Os01g55040	18.536	17.9102	20.8931	20.2361	20.0699	16.8232	19.3269	18.79	18.9158	20.0503
LOC_Os01g55050	16.6242	18.3576	18.4201	15.9345	16.1357	13.9108	17.3431	16.5645	15.8045	15.2486
LOC_Os01g55080	13.1244	18.501	15.6455	11.6417	9.76109	8.15813	16.6182	12.045	7.99981	6.60421
LOC_Os01g55090	20.279	23.5631	24.6499	23.6068	20.618	22.6334	26.5603	25.2987	25.3335	20.3047
LOC_Os01g55094	10.0609	10.4274	11.1241	10.9891	10.4201	9.80204	10.5008	10.0839	11.1923	11.7116
LOC_Os01g55110	4.36809	4.27709	4.81181	3.86263	3.56222	3.64284	4.11914	3.97888	3.71907	3.53195
LOC_Os01g55150	137.765	182.992	159.237	131.781	120.625	157.652	189.027	176.971	138.034	117.527
LOC_Os01g55160	2.42717	3.43146	2.66197	2.89308	2.50187	2.23704	3.46454	3.09293	3.13659	2.58813
LOC_Os01g55170	54.6613	72.8708	67.7201	58.5547	55.9447	60.7204	74.56	68.8286	60.3084	52.4059
LOC_Os01g55190	54.4808	55.9096	59.1242	55.8702	53.9381	50.858	60.2505	62.0099	56.7398	56.161
LOC_Os01g55220	613.828	529.681	510.486	601.633	644.145	655.753	529.719	566.095	642.07	641.394
LOC_Os01g55260	190.83	165.05	158.264	173.558	179.762	199.669	172.313	161.979	172.081	188.137
LOC_Os01g55270	68.1551	162.208	96.3647	44.4125	38.5472	69.2862	163.362	114.248	48.0474	36.3191
LOC_Os01g55280	43.7328	47.8011	45.175	45.1195	46.3547	46.6741	48.4511	54.0523	48.4965	46.837
LOC_Os01g55290	5.11114	5.0042	5.03624	5.58963	5.77277	5.60636	5.32526	5.49418	5.51696	5.05829
LOC_Os01g55300	6.99314	6.77576	7.31787	7.03389	7.40261	6.66944	6.58112	6.56574	7.00581	6.6612
LOC_Os01g55310	23.0143	31.251	26.8077	24.8393	23.4056	25.5425	31.7423	26.3574	24.7365	22.3823
LOC_Os01g55320	18.1123	12.5829	11.2511	17.3206	16.4289	18.8398	10.1939	11.4802	15.8995	18.4575
LOC_Os01g55340	10.5708	11.9646	10.8485	9.83164	9.86282	10.3159	12.0193	10.8309	9.62639	10.7359
LOC_Os01g55360	23.6193	22.5471	23.769	23.8301	25.2174	19.4365	23.385	21.9321	22.4416	23.0177
LOC_Os01g55370	9.07268	11.1074	9.27642	8.471	7.67052	8.60612	11.4152	9.48906	8.14889	7.28494
LOC_Os01g55390	21.2708	16.7749	19.6388	18.3911	20.2852	20.2597	14.7564	17.0942	19.9311	19.2566
LOC_Os01g55410	9.11939	11.3513	10.1763	9.54142	8.36465	8.35483	11.5535	9.89984	9.28123	8.35269
LOC_Os01g55420	6.79556	6.03894	6.00397	6.06631	6.57474	8.16651	6.07798	6.67875	6.20031	6.80395
LOC_Os01g55490	37.6157	37.9789	34.0882	33.6221	34.4819	36.6608	37.2658	34.7927	35.4346	32.3795
LOC_Os01g55500	34.316	30.7241	31.9179	38.2336	39.0831	32.6679	29.448	30.3844	36.5965	42.0053
LOC_Os01g55530	10.0714	10.755	11.141	10.7668	9.90099	9.57762	11.0254	10.7246	10.6367	9.89733
LOC_Os01g55540	203.511	180.834	181.505	179.56	196.629	253.439	194.313	194.876	173.786	181.401
LOC_Os01g55570	2.40579	2.50698	2.54088	2.32464	2.1284	3.42755	2.57975	2.52986	2.56238	1.89068
LOC_Os01g55580	9.73523	9.08167	9.34153	9.30001	9.01872	9.43058	9.09816	9.71361	8.97393	9.45435
LOC_Os01g55590	24.5217	22.8445	23.1227	23.5849	24.4371	23.8835	23.2602	23.2752	23.311	23.914
LOC_Os01g55650	7.88055	8.0595	8.33749	7.54785	7.42706	8.0171	8.73189	8.3952	7.50719	7.9619
LOC_Os01g55700	31.5484	29.9732	31.4725	35.966	35.3822	30.1983	31.9261	31.9684	35.4019	35.8558
LOC_Os01g55720	54.4592	48.1114	44.4269	48.5289	51.3738	63.5127	51.0203	52.4789	51.8275	55.2892
LOC_Os01g55730	74.9695	59.6618	57.2472	72.9645	85.4974	78.9073	58.3698	62.2245	78.5648	85.2286
LOC_Os01g55740	27.4362	21.5996	21.1813	22.5239	24.7892	30.3077	21.4818	21.1404	23.3249	23.5447
LOC_Os01g55770	186.538	189.052	174.857	179.995	171.238	186.468	179.014	180.21	174.835	178.433
LOC_Os01g55780	64.7921	67.3766	65.1663	62.5454	62.3996	59.8507	68.1798	63.8855	61.9321	63.7439
LOC_Os01g55799	3.36665	3.29448	3.53656	3.27618	3.37992	3.39579	3.19954	3.14348	3.49441	3.39945
LOC_Os01g55820	28.6412	21.7031	21.8269	26.1636	25.2061	24.7304	21.2825	22.648	25.6387	27.5603
LOC_Os01g55830	491.76	667.464	544.183	421.526	378.359	344.602	626.408	524.278	470.908	343.004
LOC_Os01g55860	13.91	11.8128	12.9588	15.3251	15.5505	14.6831	11.4397	12.1492	15.2354	16.0378
LOC_Os01g55870	68.923	76.2117	72.0924	81.8226	74.3549	65.0461	80.1959	70.5194	80.9535	74.9956
LOC_Os01g55880	5.8699	6.23521	5.72064	5.90737	5.81932	5.66692	7.27973	5.70729	5.78189	5.46234
LOC_Os01g55890	49.979	41.7905	40.9336	41.1785	46.7403	59.7189	43.9674	41.9857	45.7534	45.6837
LOC_Os01g55900	7.13174	6.74054	6.94176	7.82826	8.01024	8.30141	6.50086	6.73602	7.89284	7.80365
LOC_Os01g55940	4.04243	4.41205	4.16659	4.01234	3.46369	2.22933	3.1136	3.44831	4.0028	3.64513
LOC_Os01g55950	3.82408	4.70902	3.92141	3.5922	3.8674	3.52727	3.85476	3.84815	3.81895	3.7683
LOC_Os01g55960	2.41448	2.84472	3.03491	2.55236	2.73427	2.29844	3.20162	3.04065	2.45223	3.05521
LOC_Os01g55974	17.8132	17.3811	16.5259	17.9794	18.3756	16.1414	18.2882	18.0075	19.7189	16.89
LOC_Os01g56000	9.88945	9.34655	10.0002	8.93403	9.36938	9.23471	9.2267	9.03389	8.81955	9.29095
LOC_Os01g56020	13.6039	12.0373	12.3587	12.8933	13.315	13.4841	13.1603	12.7128	13.0734	14.4772
LOC_Os01g56090	10.7076	11.8424	10.75	11.8916	10.9828	12.862	10.5055	11.7929	12.1726	11.5432
LOC_Os01g56100	18.1525	19.0434	19.0149	17.9315	18.3051	18.0161	19.2907	19.7178	17.0834	17.7586
LOC_Os01g56130	66.6542	62.7839	73.2873	76.2872	75.2413	63.4104	64.354	74.4184	76.0366	77.0595
LOC_Os01g56140	47.1386	47.8462	47.3359	48.1437	53.2027	47.7871	47.9105	48.727	50.0509	49.4439
LOC_Os01g56150	9.9132	9.39421	8.7097	8.31008	8.94831	9.25956	9.66843	8.8287	8.37299	9.69053
LOC_Os01g56180	14.8277	27.6123	18.6328	10.6349	8.72564	14.2521	27.3974	22.0493	12.2757	9.81762
LOC_Os01g56190	22.0223	24.4926	27.4893	24.372	22.8793	21.0479	25.4133	24.9408	24.1416	23.4906
LOC_Os01g56200	34.633	36.1475	36.8219	34.3946	36.5128	30.2411	36.9167	34.2658	32.7177	35.9754
LOC_Os01g56235	2.51245	3.14529	2.86682	1.99371	2.39699	2.82383	2.9018	3.20787	2.24113	2.34175
LOC_Os01g56290	13.7164	14.3741	16.919	16.3618	15.9001	16.0991	14.532	15.1177	17.9903	15.0529
LOC_Os01g56300	22.209	18.9917	20.9651	20.6841	20.8152	19.5555	19.485	19.1393	19.688	22.3717
LOC_Os01g56310	62.5371	51.8348	54.2083	63.1933	65.8761	74.4322	50.7216	56.7059	63.0068	65.0133
LOC_Os01g56320	10.1556	9.65761	10.883	10.1825	10.0743	8.85187	10.4657	9.42904	9.90015	9.91288
LOC_Os01g56330	83.8924	90.4275	89.6954	100.699	94.5948	81.157	93.0451	93.0903	97.3513	99.4084
LOC_Os01g56350	13.8802	13.961	13.6903	14.5016	15.2308	14.5464	13.5466	14.1103	13.7415	14.5301
LOC_Os01g56390	18.3695	18.176	17.9049	17.7853	16.5366	18.4301	16.7755	18.4937	16.936	16.9002
LOC_Os01g56400	7.74673	9.76985	9.10783	9.45224	8.70705	8.41896	9.67307	8.82153	9.10691	9.02754
LOC_Os01g56420	27.2375	39.9848	39.5493	34.3681	29.6616	22.0663	37.235	34.5065	31.6931	21.2251
LOC_Os01g56460	24.1975	24.9922	23.8414	28.8567	26.0885	25.2635	23.086	25.0325	26.446	28.3846
LOC_Os01g56470	51.7412	75.4642	57.0743	47.3078	45.4242	54.8196	73.8878	60.3709	47.1646	42.2856
LOC_Os01g56480	4.55404	7.60952	5.8741	4.20276	4.37036	4.28315	7.06194	5.82115	3.41466	3.04919
LOC_Os01g56490	28.3599	27.9313	31.6352	33.049	31.8884	26.7679	28.1328	26.9761	30.1372	32.7387
LOC_Os01g56510	5.70952	5.27151	5.63748	6.14715	5.92183	4.8406	5.79496	5.27754	6.0061	6.4305
LOC_Os01g56520	15.4273	15.048	15.762	14.6036	14.8452	14.7025	15.3025	15.6201	14.7531	16.3597
LOC_Os01g56550	42.8452	41.0157	40.9718	40.0153	41.4535	42.8662	40.0925	39.4612	40.7422	40.2674
LOC_Os01g56560	38.2529	39.6033	39.924	37.0064	39.33	46.3761	41.4012	45.3563	41.9187	39.0688
LOC_Os01g56570	19.1401	15.0614	17.7787	19.4939	20.7574	10.9047	14.0055	15.078	21.7673	21.6454
LOC_Os01g56580	69.2041	68.5079	73.0465	76.2893	72.8064	64.2715	71.076	68.2564	75.229	74.5032
LOC_Os01g56590	36.6881	32.7471	37.9591	36.8564	36.945	34.7434	36.0338	33.0137	35.7245	38.7489
LOC_Os01g56600	95.8427	81.3458	81.7127	87.5237	96.9653	95.966	86.3127	81.8533	88.0496	95.9417
LOC_Os01g56620	3.60552	2.39118	2.78199	3.17895	3.76303	3.31646	2.61086	2.28655	2.47185	3.62288
LOC_Os01g56630	30.6877	30.0363	33.4756	31.6552	32.5311	25.9936	30.3173	30.154	31.9556	31.7844
LOC_Os01g56640	16.648	15.4422	15.7994	16.0068	15.1467	17.6586	15.8626	15.3463	16.3376	15.2906
LOC_Os01g56660	24.297	24.6903	23.1304	23.3104	18.5654	15.6793	26.9292	17.4304	23.1968	19.2377
LOC_Os01g56670	22.9016	18.7153	19.8043	21.5776	22.8029	23.4819	19.1916	17.8936	21.5027	22.3997
LOC_Os01g56780	8.50183	7.43551	19.7911	6.49008	5.58511	7.08959	7.02886	18.7102	6.717	5.48006
LOC_Os01g56790	21.4115	20.0758	22.0822	20.8932	20.224	19.1593	20.1988	18.9104	18.9741	19.6697
LOC_Os01g56800	16.5415	14.5467	16.7461	17.5871	17.4349	15.3736	14.2701	14.9323	15.9388	17.0957
LOC_Os01g56820	29.135	26.3007	26.7498	27.4285	28.6047	30.217	24.4161	25.2805	28.162	29.6006
LOC_Os01g56860	22.9646	22.0126	21.9848	22.8775	22.7381	23.3761	21.2303	22.0437	21.4773	22.8928
LOC_Os01g56870	2.82393	2.10765	2.60095	3.37117	3.15362	2.93046	1.99534	2.21128	2.9475	3.18331
LOC_Os01g56880	12.0867	14.3033	13.3634	11.0268	11.1759	11.4457	14.5048	13.3694	10.5038	11.3278
LOC_Os01g56890	31.7502	34.2273	33.8062	28.3746	31.0154	33.9645	30.4826	31.8389	30.8701	31.8333
LOC_Os01g56900	12.2645	9.73126	9.41449	9.95976	10.398	10.4914	9.30185	9.60616	9.71743	9.06995
LOC_Os01g56910	52.2469	53.3966	60.3135	54.5937	50.6611	50.6296	54.622	55.5696	51.711	52.6602
LOC_Os01g56930	17.2733	16.8861	16.5157	15.0856	19.1489	13.9287	16.0708	15.4514	17.6428	19.9475
LOC_Os01g56940	5.93608	6.01352	6.76636	6.65151	5.90138	5.38046	5.69181	6.10214	6.2781	6.49857
LOC_Os01g56969	8.73042	8.23904	7.30592	7.46291	7.36206	10.5017	7.60213	7.09757	7.08202	7.07998
LOC_Os01g56990	6.24536	7.23857	7.34115	6.9994	6.33768	6.34857	7.60629	7.36198	6.74116	6.63261
LOC_Os01g57004	3.24628	3.02014	2.20441	3.88668	3.5581	2.963	2.39023	3.1056	3.55714	3.30188
LOC_Os01g57030	271.143	197.465	184.531	259.948	245.988	250.646	193.999	178.463	256.676	249.796
LOC_Os01g57040	158.156	107.25	92.6781	143.028	131.601	148.156	107.435	94.3728	138.352	139.395
LOC_Os01g57066	71.379	63.4051	64.0945	68.9854	67.7979	69.3832	63.4708	63.2829	68.7568	71.6952
LOC_Os01g57073	25.1058	24.9939	26.1754	24.4166	24.4144	22.7613	25.22	23.5858	21.9683	23.6098
LOC_Os01g57100	5.10219	5.56453	5.39355	5.52023	5.08116	4.52857	5.27814	5.65785	4.98735	5.76349
LOC_Os01g57110	20.0608	18.8021	20.6369	19.2473	20.3016	17.2949	18.7861	18.2832	18.1081	20.7351
LOC_Os01g57150	11.9793	12.2547	11.3006	11.7085	10.5959	14.9373	12.4178	12.3586	11.1741	11.0324
LOC_Os01g57210	23.2086	25.8617	27.9318	25.0402	23.9033	22.0526	28.2108	25.5998	25.3057	23.3196
LOC_Os01g57220	14.061	14.6749	14.3632	13.8513	13.4814	12.1437	15.9671	13.296	15.1018	13.2158
LOC_Os01g57240	28.8977	31.1256	32.9384	30.6431	28.6062	27.4057	32.1901	32.2742	30.2746	29.1218
LOC_Os01g57250	185.787	190.386	189.212	179.008	167.131	194.883	200.265	207.768	177.059	164.566
LOC_Os01g57260	23.3224	23.007	23.2091	21.6528	20.6728	24.2403	22.9145	22.7138	21.1253	22.407
LOC_Os01g57360	27.7322	28.8073	28.8933	29.3705	29.7238	28.4766	29.545	28.4268	28.1008	27.9205
LOC_Os01g57420	14.8527	14.2591	14.7634	13.3568	13.7105	14.3553	14.4371	14.6158	12.2926	13.0091
LOC_Os01g57440	3.78906	2.94542	3.31085	3.71764	3.75779	4.40696	3.0145	3.36984	3.95921	4.7294
LOC_Os01g57450	33.6573	38.696	35.707	31.3693	29.9581	31.9601	42.1042	39.808	37.6046	29.7217
LOC_Os01g57460	14.577	12.883	12.6015	13.8086	14.1887	16.7795	12.5871	13.6809	14.3043	13.7803
LOC_Os01g57480	5.73384	5.23511	6.4492	5.61631	6.1074	6.46172	5.0563	5.73509	5.99088	5.2562
LOC_Os01g57490	5.8066	5.91696	7.35564	6.27508	6.32376	6.14996	6.27176	6.9028	6.676	5.54706
LOC_Os01g57540	6.89986	4.46284	8.48203	6.18789	7.56968	6.23719	4.16719	7.47467	5.80722	6.27817
LOC_Os01g57550	6.673	5.81598	6.53225	5.87971	6.00471	5.88983	5.48026	6.06094	6.47067	5.82459
LOC_Os01g57570	35.4976	41.3788	39.1615	34.7108	33.3496	26.4116	40.4565	30.412	35.5565	31.0965
LOC_Os01g57630	19.1722	18.3566	17.9128	20.0149	21.6473	18.1374	19.4429	17.8733	20.4321	22.0566
LOC_Os01g57650	2.72918	2.99777	3.03039	2.65435	2.31985	2.90159	2.76312	3.58647	2.52558	2.33254
LOC_Os01g57690	34.7626	50.3294	42.0156	36.7147	28.5711	36.08	48.3843	46.2775	36.1909	29.7019
LOC_Os01g57720	6.77225	6.76034	7.67402	6.46718	6.91165	6.0453	6.32894	6.83623	6.62058	6.46064
LOC_Os01g57730	8.99826	10.3299	10.0213	9.74132	9.57641	8.10034	9.16897	10.3595	9.52786	9.60701
LOC_Os01g57840	15.1055	12.2324	12.3183	11.928	11.8545	16.2441	12.4366	12.966	13.0526	12.918
LOC_Os01g57870	7.86532	7.07222	8.77534	7.57401	7.72981	8.40964	6.43095	8.30816	7.08901	7.86639
LOC_Os01g57880	5.29872	5.16291	4.07181	3.94049	4.5556	4.34968	4.94649	4.72731	4.67176	4.98097
LOC_Os01g57900	2.55396	2.80532	2.95432	2.93412	2.98455	2.85002	3.04033	2.98316	3.19543	2.96974
LOC_Os01g57910	32.3594	31.7584	32.2444	38.4139	36.9613	35.5403	34.2033	35.8186	40.2847	38.531
LOC_Os01g57930	12.9607	13.2419	13.6789	13.6557	13.3231	13.7381	13.8383	13.4078	13.8758	11.9485
LOC_Os01g57956	3.33797	3.07375	2.70965	2.74047	3.95122	3.57794	2.74834	1.99351	2.75536	3.96111
LOC_Os01g57960	104.042	131.671	53.2006	103.003	122.54	176.454	84.747	133.811	116.922	78.148
LOC_Os01g58010	10.9623	12.4779	6.53096	11.1208	13.3267	15.6119	8.89377	13.1641	11.9767	8.28375
LOC_Os01g58080	60.9011	53.578	50.5805	62.4337	67.9893	67.3993	52.8424	53.8364	63.1429	65.5182
LOC_Os01g58114	7.39412	7.96943	7.46887	6.71164	7.07996	6.66418	6.9951	7.77318	6.48076	6.94396
LOC_Os01g58220	89.0107	99.7352	83.7958	88.6792	88.5091	84.2193	93.4069	87.986	90.0645	87.3421
LOC_Os01g58320	9.48721	10.3034	8.30778	10.0904	9.5247	12.4169	12.427	11.9406	11.6606	10.6162
LOC_Os01g58330	14.0133	17.6274	16.9163	16.2807	14.5809	15.533	17.3126	17.0522	17.0701	16.8287
LOC_Os01g58380	12.5025	12.1146	11.7665	10.2761	11.6201	12.3912	12.3199	11.8637	10.8233	11.3818
LOC_Os01g58390	12.6209	12.7822	12.8121	12.7959	11.9591	13.5513	12.7402	12.6598	14.1239	11.3673
LOC_Os01g58400	4.23529	4.94267	4.72591	4.73952	4.78094	4.24827	4.42807	4.82024	4.69456	4.21205
LOC_Os01g58420	11.4411	22.1227	13.5341	9.87611	9.8447	10.4503	15.5633	15.5351	12.6056	11.732
LOC_Os01g58444	5.96812	6.29962	6.97087	5.67024	5.8807	5.46358	5.92651	6.35113	5.62791	5.50261
LOC_Os01g58459	42.0497	36.5197	42.4304	38.0977	39.221	42.6299	35.9962	40.457	36.541	38.8521
LOC_Os01g58490	2.53312	2.87872	3.03291	2.88298	2.32836	1.93611	2.32911	3.21857	3.14783	2.2062
LOC_Os01g58550	106.96	118.39	109.376	103.745	111.975	112.353	111.521	105.209	100.951	106.619
LOC_Os01g58580	94.6595	99.7972	98.6731	99.6691	94.4802	88.0585	106.281	99.3194	100.155	92.5817
LOC_Os01g58620	7.09652	8.03474	7.85182	6.03285	6.4751	6.11964	8.11522	7.79904	6.94841	7.51597
LOC_Os01g58630	4.72734	4.73317	5.28537	5.72678	5.83627	5.3085	5.01976	4.88127	5.34283	5.19097
LOC_Os01g58680	20.2921	17.0828	19.1116	21.3455	21.3804	21.4135	18.082	19.7023	20.3031	21.0865
LOC_Os01g58740	28.7283	33.0826	32.7346	30.1069	27.4244	30.1736	31.8677	32.3054	29.5614	26.1135
LOC_Os01g58750	84.3538	74.779	71.9423	86.0688	88.5021	89.7313	75.7571	77.3631	84.0802	91.3823
LOC_Os01g58754	7.95706	8.92387	9.11223	9.33401	7.86322	9.08353	9.783	9.95233	9.52143	7.77228
LOC_Os01g58780	3.57747	4.091	4.03956	3.93435	3.47536	3.69769	4.09604	4.0922	3.17493	3.80909
LOC_Os01g58790	5.64578	5.33698	5.23068	4.26322	4.5921	4.90761	5.12899	5.41769	4.88805	5.228
LOC_Os01g58870	146.904	162.739	155.21	149.712	136.179	137.268	161.965	177.712	154.193	147.604
LOC_Os01g58890	74.4231	68.2952	64.5209	60.2445	63.1197	64.3321	67.67	72.2966	69.7226	68.3771
LOC_Os01g58910	3.12255	4.9287	3.78615	2.89545	2.74234	0.397032	2.64892	2.1921	3.82182	1.72869
LOC_Os01g58990	2.99932	1.06262	2.4553	2.79186	4.84035	2.62369	1.18429	3.08784	3.31628	6.4773
LOC_Os01g59050	3.04991	3.12863	2.63202	2.95223	2.84329	3.7661	2.61732	3.28237	2.55889	2.89527
LOC_Os01g59060	7.43816	6.55022	5.46702	6.55348	6.65408	8.28334	5.82654	5.79154	6.50111	7.22053
LOC_Os01g59070	10.2735	10.1735	10.9715	10.3572	10.5586	11.9786	9.85291	10.789	10.8571	11.1073
LOC_Os01g59090	1.54115	3.20324	2.51199	1.81743	1.58348	1.73891	3.15144	3.05896	1.45716	1.75029
LOC_Os01g59110	2.34747	3.37696	3.18889	3.395	2.66437	2.26359	3.54565	3.08145	3.03649	2.5138
LOC_Os01g59120	79.0525	74.1858	76.5301	84.1096	85.894	82.3031	76.8245	77.7369	83.8414	88.661
LOC_Os01g59130	31.7755	31.2381	32.622	32.2511	32.654	29.3861	32.3797	30.8666	32.5968	33.4777
LOC_Os01g59140	46.9358	51.3706	50.8702	47.6916	43.7509	51.4803	54.4662	51.3929	49.2184	41.354
LOC_Os01g59150	988.899	873.868	854.064	982.912	982.558	969.181	889.312	867.48	947.425	985.175
LOC_Os01g59160	26.1045	24.9121	25.0732	26.1245	25.5606	28.0419	24.8063	23.6699	22.9379	25.3183
LOC_Os01g59180	5.14548	6.55184	6.45416	4.45744	4.77877	5.18896	6.4903	5.9409	5.16059	5.10221
LOC_Os01g59320	3.15986	2.7909	3.10138	2.70065	2.90837	3.10379	2.39384	3.43196	2.92361	2.96508
LOC_Os01g59340	15.8328	15.5149	14.9283	15.3861	15.252	15.5088	16.13	15.2645	15.2673	15.0622
LOC_Os01g59350	17.2109	18.0946	17.4484	15.6306	16.0834	17.3948	17.3755	17.7198	16.0959	16.008
LOC_Os01g59410	30.1034	28.895	30.9131	24.6439	20.6289	21.7183	25.1831	28.819	22.2449	22.3397
LOC_Os01g59440	197.677	194.756	181.612	187.566	186.322	183.378	184.18	179.316	180.99	182.369
LOC_Os01g59490	6.51941	6.64206	6.3325	5.81787	5.72926	5.89001	6.31576	5.95944	5.88021	6.27107
LOC_Os01g59500	56.7616	52.6367	51.9942	64.4174	64.9481	58.9376	53.9485	54.7065	62.2376	64.1974
LOC_Os01g59510	3.75306	3.48043	3.94384	4.77574	5.33071	4.24365	3.6636	3.74747	4.90088	5.42026
LOC_Os01g59520	7.45079	7.89731	7.38811	7.48448	7.54723	6.85717	7.27137	8.18272	7.30183	7.71133
LOC_Os01g59530	12.1956	12.3669	11.2571	11.6448	11.8697	9.41182	11.9225	8.95852	11.5684	11.1376
LOC_Os01g59600	197.761	210.966	198.716	205.551	203.666	207.181	228.957	213.068	206.541	198.435
LOC_Os01g59610	39.1849	44.0933	38.0607	42.3604	39.6821	38.0566	41.7782	39.3577	39.7571	36.2488
LOC_Os01g59630	23.7891	20.422	21.2643	23.5315	24.3304	24.4625	21.6206	22.0002	24.2161	24.5681
LOC_Os01g59670	18.9517	18.4158	21.8499	21.2783	19.9773	17.0585	19.9848	19.8922	20.1314	19.8248
LOC_Os01g59680	5.50766	4.65547	4.60872	5.13878	4.88315	2.88099	4.08172	4.82867	5.7333	6.3488
LOC_Os01g59690	3.54104	3.14147	3.38951	2.55953	2.49401	3.05478	2.88554	3.1823	2.63448	2.65041
LOC_Os01g59730	85.4882	67.0091	70.4862	97.3533	102.662	92.4099	67.0902	73.5251	102.182	109.345
LOC_Os01g59740	86.2411	83.1738	81.0828	87.3133	86.7597	86.7699	78.4122	84.0036	89.9381	90.4518
LOC_Os01g59750	7.50138	10.1213	9.13154	9.05228	8.14445	7.88966	9.83957	10.7999	10.0317	8.22976
LOC_Os01g59760	11.9023	13.7681	12.5418	11.2869	11.7476	11.9028	13.0606	13.7975	11.896	10.9449
LOC_Os01g59790	124.107	120.726	114.964	126.562	124.667	127.953	122.133	116.988	125.464	125.215
LOC_Os01g59800	27.1806	24.8676	24.8423	23.2671	24.3169	26.5071	25.924	23.6712	23.571	24.2707
LOC_Os01g59840	7.41422	6.17198	7.51705	8.31353	9.8302	4.37102	4.77078	5.90148	6.26586	7.4708
LOC_Os01g59850	30.273	32.7585	36.7079	30.7644	29.7993	27.7209	31.9112	34.0558	29.1149	29.7452
LOC_Os01g59860	14.1886	11.9903	13.3376	15.4645	15.1825	14.0223	11.7917	13.013	14.6184	16.0971
LOC_Os01g59880	19.5288	16.8621	18.7167	20.2893	19.495	17.7723	17.8187	16.9843	19.7296	20.2029
LOC_Os01g59890	4.18908	4.43668	4.36009	4.61383	4.36917	4.05412	4.53875	4.23604	4.72336	4.38783
LOC_Os01g59900	70.9559	70.0808	73.375	77.2025	70.5139	60.6572	63.9034	66.0738	67.997	63.2243
LOC_Os01g59910	9.31502	9.58954	9.79315	9.4417	9.90159	11.5457	9.39905	10.4629	8.62613	8.88614
LOC_Os01g59920	5.11008	4.15519	4.52589	4.79907	4.99881	5.55564	4.94487	4.37934	4.84173	5.17083
LOC_Os01g59930	324.821	266.782	244.717	257.68	290.952	307.858	267.113	263.86	251.882	269.259
LOC_Os01g59950	4.83134	5.23338	4.44297	3.8831	4.0379	6.59669	5.33592	5.39816	4.62708	3.66261
LOC_Os01g59980	12.18	12.8653	14.5616	15.3611	15.2962	13.5001	13.6296	14.1454	15.1417	14.819
LOC_Os01g59990	1005.89	844.122	765.354	885.629	988.079	1078.19	832.729	821.026	916.767	1001.17
LOC_Os01g60010	6.06195	4.06685	4.75537	6.15337	6.63505	5.93385	3.90784	4.69617	5.54291	6.24192
LOC_Os01g60040	81.495	79.542	91.423	85.3256	83.8132	72.754	83.4925	78.9064	77.7589	87.9387
LOC_Os01g60110	11.5751	10.0204	11.2191	10.7806	11.0719	10.3327	10.3744	11.2468	10.8221	11.8524
LOC_Os01g60120	6.53829	8.03495	7.43634	7.14606	6.89348	6.31961	7.46524	7.02133	7.82093	6.69983
LOC_Os01g60190	391.568	402.89	415.25	432.328	431.69	398.201	446.381	434.565	444.003	426.953
LOC_Os01g60200	42.2808	43.7975	43.5016	40.3954	42.0565	45.4182	42.0631	43.8739	40.8475	40.561
LOC_Os01g60230	55.4845	55.457	58.4633	63.3075	61.3388	54.3403	55.787	57.3779	61.3278	61.4562
LOC_Os01g60250	3.18617	3.24862	3.31051	3.68681	3.60608	3.51437	3.3456	3.19073	3.44616	3.67638
LOC_Os01g60260	40.9957	40.2649	41.0132	46.4098	46.5629	41.9971	39.5582	39.8872	45.263	48.7449
LOC_Os01g60270	18.0438	20.6576	20.1527	18.1518	17.6518	17.4921	19.2584	19.0471	17.7142	18.0956
LOC_Os01g60280	10.6423	11.7865	13.1706	10.1657	10.6658	7.64864	12.0028	11.3356	10.0932	10.807
LOC_Os01g60330	39.2423	33.7729	36.7952	38.6685	39.9762	40.9891	34.3852	37.7231	38.7658	41.5578
LOC_Os01g60350	6.25843	6.94067	7.15875	5.74265	5.41816	6.31119	7.03137	6.2588	5.28325	5.05368
LOC_Os01g60410	456.745	428.538	400.281	399.192	408.775	425.127	414.194	394.356	381.663	403.807
LOC_Os01g60440	91.6212	100.752	105.38	95.4629	89.5326	87.117	102.364	97.9851	92.4277	93.3546
LOC_Os01g60650	29.9302	26.3008	25.7233	28.0311	31.2641	29.1356	25.2178	26.2115	26.7351	28.5084
LOC_Os01g60660	132.589	134.222	126.372	138.758	143.508	129.781	134.837	128.03	138.492	145.278
LOC_Os01g60670	11.1994	11.1953	11.1726	12.0304	11.4136	10.7577	11.2759	12.0962	10.6293	11.6421
LOC_Os01g60700	4.50577	4.07476	4.15883	3.49844	3.97164	3.12589	4.45877	4.1439	3.9129	3.63878
LOC_Os01g60730	2.41904	2.4073	3.25127	2.45066	3.35338	2.06328	2.43772	3.1187	3.44456	3.82518
LOC_Os01g60770	69.2737	59.4365	78.6328	46.6923	54.4705	48.7089	55.493	72.0636	46.7756	57.4097
LOC_Os01g60790	772.27	657.941	602.095	712.319	787.132	821.036	618.811	645.586	732.184	847.652
LOC_Os01g60800	4.98424	5.19807	5.56873	6.23851	5.28857	4.35133	5.09175	4.35606	6.01497	5.80227
LOC_Os01g60860	16.3553	16.1555	15.7465	16.9051	16.5643	14.3089	16.3076	16.5571	17.0633	15.6655
LOC_Os01g60910	13.8227	14.0247	15.0778	15.0426	13.7404	14.054	14.4334	14.7452	15.3855	13.9286
LOC_Os01g60920	8.42321	8.79191	9.24242	7.75581	7.34985	8.56338	8.77552	9.47404	8.1593	7.33712
LOC_Os01g60960	2.71863	2.84325	2.96994	2.84458	2.39194	3.06837	3.03659	3.00774	3.54083	3.08977
LOC_Os01g61030	11.102	12.3013	13.2222	12.3566	12.0363	9.20008	11.7612	12.1007	11.7595	11.3213
LOC_Os01g61044	12.9197	7.9616	8.15994	8.93853	8.88962	12.5822	6.68003	6.95466	7.67263	7.76623
LOC_Os01g61060	4.9458	4.52732	4.22528	5.37195	5.49334	3.6661	4.05181	4.59461	5.68484	5.1644
LOC_Os01g61110	11.2776	16.063	12.7823	13.1184	13.4745	13.768	15.9697	12.9694	13.5619	13.1323
LOC_Os01g61120	5.04337	5.7833	6.05654	5.19112	5.65965	5.49114	5.80271	5.6937	5.35476	5.17524
LOC_Os01g61150	9.81937	9.79374	9.57764	10.1219	10.166	10.0746	9.30762	10.4802	10.4708	10.2605
LOC_Os01g61170	87.4325	79.8264	77.9297	91.654	90.5037	84.5304	74.7767	83.2654	88.1019	91.1646
LOC_Os01g61180	10.9345	17.6307	14.5356	11.366	10.5735	11.8086	17.2933	14.3371	11.4008	10.0782
LOC_Os01g61200	4.60364	5.00218	3.89463	4.43073	4.30032	3.99231	5.10025	4.01414	4.76755	3.9151
LOC_Os01g61230	4.84291	4.66919	5.04746	4.71312	4.69863	6.33103	5.06489	5.42259	5.25943	5.05901
LOC_Os01g61250	6.74308	8.42439	7.09199	6.62255	6.05125	7.61233	8.41144	6.95136	6.36014	5.83902
LOC_Os01g61320	5.17386	5.74003	5.67732	6.04324	6.15385	5.29398	5.63622	5.7331	6.18119	6.06711
LOC_Os01g61330	18.246	19.2109	16.7516	19.4717	17.1487	18.1687	18.5019	19.1549	17.4156	17.4841
LOC_Os01g61350	13.5172	12.2446	11.6218	12.9539	13.0877	13.401	12.5182	12.1906	13.836	14.8433
LOC_Os01g61380	96.7641	99.298	97.3588	102.167	100.143	104.575	105.17	103.473	102.934	97.4397
LOC_Os01g61400	11.5928	11.9147	12.544	12.7522	12.5338	12.2628	11.9707	12.5592	11.6869	13.0251
LOC_Os01g61410	11.7141	11.6037	11.4019	11.2565	10.6808	12.1577	11.4984	12.6024	11.8525	10.6561
LOC_Os01g61420	7.78481	7.87977	7.98337	8.36381	7.62812	7.66576	8.04335	7.85716	6.95506	7.30123
LOC_Os01g61430	22.8693	25.0907	24.3932	25.6699	26.3107	25.4156	23.6123	24.0312	26.6761	25.0771
LOC_Os01g61440	12.3719	16.1214	16.6021	14.7915	13.4653	7.84301	15.0194	13.9226	13.8973	10.9683
LOC_Os01g61460	43.3231	41.3628	41.9674	40.6614	41.6918	35.4001	40.1424	41.0785	41.735	43.7885
LOC_Os01g61500	25.2856	20.8046	19.9888	20.9315	23.511	28.7917	21.1812	20.8699	24.4193	24.9849
LOC_Os01g61510	12.3194	12.7605	12.796	16.6539	15.3654	9.62727	12.2822	11.1625	15.344	15.0705
LOC_Os01g61550	4.08491	3.71782	3.01929	4.42196	4.70262	3.43514	3.62721	2.66729	4.38317	4.40965
LOC_Os01g61560	8.07442	8.07971	7.44564	7.55283	7.36205	7.62494	7.62899	7.95478	7.57246	7.21815
LOC_Os01g61580	66.1083	68.9434	62.2019	63.2739	65.5817	70.9862	66.604	63.0416	62.0848	63.1295
LOC_Os01g61590	58.2992	61.8305	59.3431	60.634	59.1199	61.5455	62.7441	62.2286	60.0274	59.1659
LOC_Os01g61620	10.68	12.5596	12.4654	9.70091	9.51798	7.00481	12.4	10.9395	10.966	9.44547
LOC_Os01g61640	19.9921	19.9865	19.9183	20.7487	20.492	20.1153	18.5332	19.9553	20.3964	19.4593
LOC_Os01g61670	65.7009	73.7698	66.901	61.0586	55.73	73.1292	76.8321	73.1648	66.6742	58.7565
LOC_Os01g61690	38.3453	35.7926	37.5025	42.0336	41.292	37.6402	34.8346	38.8064	40.5027	43.4712
LOC_Os01g61710	88.7722	100.635	100.36	94.8454	92.4244	91.6195	102.21	97.5907	95.3391	89.7425
LOC_Os01g61720	73.8344	80.3957	70.916	74.6599	70.9553	73.9764	78.1102	74.9539	72.5413	71.1215
LOC_Os01g61760	26.1137	29.9973	26.9245	26.994	26.6461	26.5842	29.8114	27.4237	26.7549	25.9386
LOC_Os01g61780	71.9727	72.1541	73.1052	70.4919	70.614	70.8319	75.0283	71.0549	69.207	71.5072
LOC_Os01g61810	50.1039	37.9816	36.7311	44.3114	47.0326	55.7147	36.8528	38.9687	46.4812	46.964
LOC_Os01g61814	994.326	903.744	822.657	1020.28	1093.61	1222.58	960.407	963.817	1088.75	1081.22
LOC_Os01g61830	106.666	137.475	120.796	106.169	103.466	99.4332	137.752	123.824	111.68	101.951
LOC_Os01g61860	90.7524	84.973	92.2225	98.1499	91.542	95.7995	87.8095	90.3605	94.6435	96.0054
LOC_Os01g61880	26.8501	28.2642	30.2532	28.1643	27.3364	22.1576	27.3416	28.1095	29.1576	28.5032
LOC_Os01g61890	26.6127	24.2601	23.2644	23.8188	26.0957	29.9417	24.1883	24.3663	24.1539	25.8533
LOC_Os01g61910	2.86939	3.50088	3.81764	2.77031	2.95901	3.12258	3.37269	3.46856	3.07353	2.84461
LOC_Os01g61920	225.936	244.003	230.773	239.705	229.025	222.282	239.259	253.617	249.813	227.792
LOC_Os01g61930	13.2619	11.0876	13.4066	12.9994	12.7326	12.0637	11.8018	12.2176	13.1005	13.3031
LOC_Os01g61970	106.921	107.521	105.119	108.839	108.82	103.049	105.919	108.509	106.457	111.196
LOC_Os01g61990	3.83576	4.93338	5.58246	3.44574	3.96398	3.24712	4.48293	4.71448	3.96777	3.76573
LOC_Os01g62020	133.381	137.386	137.698	142.804	135.068	122.601	140.948	140.223	143.166	134.636
LOC_Os01g62040	47.6327	50.9827	48.6296	50.3228	50.8892	48.6147	52.2904	53.1486	52.9752	47.7272
LOC_Os01g62070	14.2327	18.3172	16.2077	17.0424	15.3554	14.1779	17.1473	15.0637	16.1095	14.772
LOC_Os01g62080	30.6099	28.9416	30.235	31.8466	32.3353	30.6163	28.4123	29.1045	32.6585	31.367
LOC_Os01g62100	6.9092	5.32675	5.89901	6.73756	7.26899	6.80588	5.40159	5.65694	6.49221	7.56126
LOC_Os01g62110	325.845	367.978	327.168	334.95	366.849	415.009	376.092	328.442	335.592	330.925
LOC_Os01g62160	5.72609	5.4094	5.82834	6.31016	5.86508	6.1865	6.08656	5.50333	6.25137	5.5623
LOC_Os01g62210	230.773	195.165	179.192	216.626	243.35	250.669	189.956	200.494	224.071	251.05
LOC_Os01g62230	723.421	776.583	679.94	762.731	748.394	713.638	749.708	754.258	797.119	785.209
LOC_Os01g62244	58.502	58.131	57.4896	61.4538	60.1826	61.4181	55.6774	53.6952	57.5824	58.3839
LOC_Os01g62260	33.8253	33.1344	32.3642	30.8173	33.4514	43.3223	32.3332	32.4945	30.0359	33.426
LOC_Os01g62290	59.5091	247.386	62.5995	8.01113	11.5748	47.3086	232.17	84.7886	8.57655	10.3567
LOC_Os01g62300	52.1009	41.0733	45.248	50.8671	51.8743	52.7586	39.9722	43.5444	51.381	53.3038
LOC_Os01g62350	604.648	580.215	534.203	636.704	704.509	699.2	597.338	593.733	706.974	693.353
LOC_Os01g62360	4.30279	4.78612	3.76216	4.13249	4.41787	4.67331	4.23782	4.71899	4.57339	4.07665
LOC_Os01g62370	19.7286	17.496	17.1866	17.7615	18.6605	22.534	17.4055	18.7869	17.3741	17.8215
LOC_Os01g62380	18.3508	17.4991	18.0915	18.7853	19.4176	20.7879	18.4982	19.2231	17.7157	19.3633
LOC_Os01g62390	7.65119	7.63272	7.51161	7.00029	7.02141	7.69372	7.8927	7.61124	7.44918	6.44307
LOC_Os01g62410	20.8445	20.9196	21.4694	21.1175	20.3522	19.6763	19.9962	21.2989	21.5599	20.0586
LOC_Os01g62420	482.124	529.012	495.229	497.051	489.886	547.178	540.004	521.122	480.36	492.594
LOC_Os01g62430	16.7695	16.4021	18.4002	20.6442	21.8586	15.2447	16.3508	17.7596	19.901	19.1143
LOC_Os01g62440	5.1862	5.10185	5.34578	5.07097	4.89734	4.67287	5.00036	4.58751	4.25731	4.98608
LOC_Os01g62460	20.6756	20.3026	19.3981	19.8418	20.6691	19.9324	19.8163	16.8753	18.6903	16.8672
LOC_Os01g62500	4.47109	6.41499	6.97516	6.79585	5.30156	5.75835	7.93697	6.90407	7.87791	6.26009
LOC_Os01g62584	4.91877	5.74185	5.90355	5.50468	5.2235	6.30509	5.65904	6.84691	6.84546	5.549
LOC_Os01g62620	37.8793	37.8069	38.0682	38.0046	36.8445	38.8735	37.3215	37.9869	36.635	35.0773
LOC_Os01g62650	24.9091	26.9497	28.9396	27.4728	26.7091	24.2546	27.709	28.0331	27.0563	26.664
LOC_Os01g62670	7.60861	8.42447	7.21939	5.91653	6.58929	7.13851	7.24389	7.99542	6.83977	6.70526
LOC_Os01g62760	30.2493	28.1099	24.5835	31.1016	29.74	32.135	29.3713	29.0114	33.2816	33.6554
LOC_Os01g62780	23.0794	21.7103	22.9692	22.1513	21.2045	21.3479	21.5051	23.0061	22.6049	20.6525
LOC_Os01g62790	3.64136	2.55592	3.07865	2.83374	3.43789	3.88827	2.88235	3.03726	3.0576	3.25685
LOC_Os01g62800	21.4715	20.6026	21.8782	20.7373	21.1215	21.843	21.5207	21.3885	20.5793	20.8625
LOC_Os01g62810	9.026	9.90866	7.73505	5.78855	5.0628	8.34093	9.02666	7.62819	5.14581	5.01713
LOC_Os01g62820	21.0723	20.1262	19.8229	19.9684	22.1975	20.498	19.7654	19.7635	19.9096	21.4105
LOC_Os01g62840	47.3121	48.5269	50.6853	50.6188	48.3094	47.6074	49.4101	52.9627	53.5015	51.2065
LOC_Os01g62850	7.85745	8.4915	7.2667	6.58161	6.133	5.96552	7.77451	6.99952	6.69333	5.76284
LOC_Os01g62860	7.31745	7.01421	6.48924	7.07899	6.07734	6.82684	7.19059	6.95145	6.85569	6.3192
LOC_Os01g62870	9.60846	10.2946	9.32754	8.55549	8.57417	8.45581	9.57301	8.81059	8.04234	8.21046
LOC_Os01g62880	2.90894	3.38362	3.48409	3.86035	3.7485	3.7675	3.17527	3.49399	4.04478	3.36922
LOC_Os01g62890	54.3429	57.8397	46.9693	38.5562	36.3428	56.2696	55.7895	48.5886	38.1436	38.8613
LOC_Os01g62900	42.1678	44.6565	50.2453	62.8998	57.632	50.3611	51.4098	50.5659	71.3583	74.1366
LOC_Os01g62920	3.99649	3.75044	3.21656	3.27843	3.32917	4.03976	3.34785	3.296	3.13941	3.66047
LOC_Os01g62950	68.7004	60.2845	60.828	68.9027	66.4537	66.9279	60.8664	64.3567	67.2943	67.5585
LOC_Os01g62970	4.04951	4.45482	3.00322	2.97309	3.26939	3.57529	4.33128	2.42106	3.31846	3.03939
LOC_Os01g62990	4.20946	3.63185	3.52069	3.54219	3.68574	3.23691	3.26422	3.79929	4.1116	3.34355
LOC_Os01g63050	8.08612	6.24957	5.93479	7.91297	7.88269	7.33045	6.39866	6.48013	7.6139	8.40445
LOC_Os01g63060	40.6483	36.533	38.1181	40.3815	39.5602	42.0618	38.5388	38.5792	38.7986	42.8341
LOC_Os01g63160	6.48583	7.27552	6.98255	6.71145	6.64048	5.82944	6.53509	7.52847	6.86604	6.64532
LOC_Os01g63220	3.42684	3.04268	3.56484	3.24305	3.38957	3.21639	3.45613	3.31164	3.40868	3.19232
LOC_Os01g63230	3.33061	3.23862	3.53774	3.68116	3.7628	2.5029	3.69799	3.3093	4.05961	3.8021
LOC_Os01g63250	22.737	24.5766	19.8	18.1093	18.6427	22.9537	24.3046	20.5798	18.4681	19.8068
LOC_Os01g63260	30.7045	29.22	25.7008	25.1786	23.62	35.9229	27.8245	28.6293	26.0437	26.7276
LOC_Os01g63270	191.912	236.376	239.377	212.049	214.56	207.79	236.912	239.894	211.63	193.115
LOC_Os01g63290	8.60155	7.61193	7.96069	7.72066	8.25776	10.0229	7.94636	8.48387	7.91374	8.21757
LOC_Os01g63310	3.47445	4.97858	4.01791	3.57072	3.82899	3.79022	4.79266	4.5165	3.60344	3.99954
LOC_Os01g63354	19.8378	21.2023	20.1015	18.9759	17.8469	22.3786	21.9244	21.2724	20.5528	18.0618
LOC_Os01g63400	17.2918	18.5166	20.008	18.2541	16.4951	17.3027	18.3811	18.1915	17.46	16.5597
LOC_Os01g63420	27.6576	29.7213	29.508	26.434	24.5601	27.7847	31.7898	27.6561	26.4588	23.3401
LOC_Os01g63444	6.35764	4.34899	4.66589	4.15016	4.4349	5.64807	3.89267	4.16813	4.55547	4.18261
LOC_Os01g63460	8.52186	8.69348	7.66094	8.46325	7.09858	8.90399	7.92756	8.81704	7.32191	7.3878
LOC_Os01g63470	23.9259	28.2006	26.332	24.4227	24.4604	21.7797	28.377	26.1063	25.3444	22.2749
LOC_Os01g63480	2.59145	3.58014	2.76279	3.66663	2.57827	2.5678	3.29492	2.76116	3.68974	2.81796
LOC_Os01g63710	14.4375	16.6184	17.8504	16.0324	15.1334	15.4103	16.5023	17.899	16.6766	15.8686
LOC_Os01g63770	72.7463	64.0661	65.0894	73.217	75.3946	65.7821	60.8662	62.0744	70.8719	81.3396
LOC_Os01g63780	31.6874	30.3836	32.8806	37.3603	37.1567	34.7467	29.1172	32.0544	36.8265	35.9033
LOC_Os01g63800	54.0307	50.3123	47.2007	53.2852	53.5761	58.2584	49.7004	51.3116	55.0753	53.6137
LOC_Os01g63820	19.5065	22.2852	23.6694	21.1573	21.6114	18.1545	22.9388	23.266	21.7895	21.6451
LOC_Os01g63840	12.1749	10.5334	11.3604	12.8459	13.0552	14	11.7055	11.1082	12.1315	13.6289
LOC_Os01g63854	5.28648	5.19945	7.74385	4.90588	5.51208	4.17366	4.78	8.15112	5.11012	5.77396
LOC_Os01g63870	12.5907	14.4898	15.8522	13.2672	12.8106	14.1531	16.0494	16.3781	13.7708	12.6961
LOC_Os01g63880	7.68194	7.11765	6.38725	6.93267	7.43717	8.32053	6.8504	7.45241	7.19253	8.18508
LOC_Os01g63890	92.7563	100.238	94.3775	95.1295	98.1919	102.484	103.15	104.698	95.3476	87.2456
LOC_Os01g63900	5.85891	4.94055	5.48654	5.30982	5.31604	6.17699	4.83285	5.592	5.65612	4.35343
LOC_Os01g63910	10.0079	8.94775	9.67268	10.1454	10.0686	8.62297	8.90596	8.19511	8.79426	9.87632
LOC_Os01g63930	3.63269	4.2273	3.89615	3.47656	3.11367	3.45956	3.71599	4.2129	4.02029	3.5699
LOC_Os01g63940	20.9133	23.5522	24.0078	22.2155	21.5264	22.3008	24.9443	24.5343	21.9459	21.9552
LOC_Os01g63950	19.6512	15.984	16.1467	18.4898	20.9902	19.1462	16.2686	15.7509	18.4218	20.8183
LOC_Os01g63970	35.5532	35.3117	34.9366	34.5584	30.8189	35.5652	34.0913	38.5474	32.6957	33.0063
LOC_Os01g64010	9.1323	9.94984	10.5248	9.19329	8.63845	9.68027	10.2959	10.1194	9.35082	8.67946
LOC_Os01g64030	11.9536	12.8624	12.2267	11.523	11.5615	13.4854	13.2903	12.2444	11.3504	11.4795
LOC_Os01g64090	633.102	558.12	525.495	612.25	674.439	669.033	553.342	560.298	628.783	680.05
LOC_Os01g64110	5.63096	6.88773	7.7046	5.51042	6.32241	3.34666	6.32046	8.44594	6.34901	5.3519
LOC_Os01g64120	0.918857	2.9493	3.72023	1.37541	1.25768	1.30946	3.25088	3.26906	1.7879	1.0019
LOC_Os01g64170	37.5934	39.4403	40.5834	43.2399	44.3748	32.3992	36.6471	39.6251	40.7414	41.6372
LOC_Os01g64180	35.7867	34.5	30.0176	33.6978	34.0612	41.2059	32.9618	33.3612	35.9199	37.0502
LOC_Os01g64190	22.7329	21.8189	19.6669	23.9134	24.1719	25.981	20.3483	21.6764	24.126	25.5688
LOC_Os01g64250	13.2316	15.436	12.0044	11.3239	11.7794	14.624	14.1023	11.8427	11.3039	12.0961
LOC_Os01g64256	15.7648	16.9291	14.9416	15.6486	14.2776	18.1351	16.6182	16.0409	15.9502	14.6022
LOC_Os01g64262	19.2119	17.2215	15.6396	15.3681	15.7121	19.9918	16.7833	15.693	14.9666	14.3687
LOC_Os01g64280	41.7758	42.4766	41.7205	42.1052	43.5482	45.3454	45.5596	44.1004	42.1698	41.6235
LOC_Os01g64300	15.1903	15.8306	14.6189	13.441	12.659	15.5985	14.3837	15.163	14.403	11.9249
LOC_Os01g64350	10.705	10.7156	12.2323	9.3586	8.95063	11.1045	11.2637	11.3084	9.93614	9.69713
LOC_Os01g64370	16.8583	18.1892	19.5117	17.7168	17.0191	18.2464	18.3513	18.831	17.5847	16.9658
LOC_Os01g64430	8.88559	7.50486	7.4568	8.75992	9.15864	8.31904	7.7231	8.41227	9.4196	10.4564
LOC_Os01g64490	51.7787	56.3737	55.4534	53.2438	50.4456	43.868	55.018	47.4144	48.528	50.205
LOC_Os01g64520	71.5735	64.4767	58.7058	58.6565	61.1139	76.3641	64.7873	61.766	61.9067	61.3911
LOC_Os01g64540	2.93081	2.94762	2.6831	3.21092	3.3082	2.56523	2.62199	2.39426	2.686	3.29651
LOC_Os01g64560	7.39283	7.19112	7.73981	7.49701	7.57051	7.24821	7.40961	7.01931	7.27762	7.15435
LOC_Os01g64570	7.22823	7.18426	6.05899	7.00678	5.28836	9.02346	8.6138	7.67025	8.44975	7.8497
LOC_Os01g64590	3.28565	3.9797	3.48265	2.61606	3.66267	3.29375	3.16782	2.84171	2.82723	3.00944
LOC_Os01g64630	111.742	154.046	140.619	122.791	111.845	102	154.767	132.805	118.404	103.104
LOC_Os01g64640	340.401	325.117	292.532	360.104	347.619	350.729	310.707	325.143	369.462	359.745
LOC_Os01g64650	117.869	117.062	110.106	112.272	108.739	120.399	117.391	114.067	113.159	110.862
LOC_Os01g64680	120.227	117.182	99.7668	102.775	98.0347	133.887	117.244	110.714	97.9342	107.623
LOC_Os01g64690	151.546	118.513	108.993	132.568	146.954	170.317	123.748	127.293	142.676	147.943
LOC_Os01g64700	23.6636	28.0855	27.1228	22.6161	21.2381	21.1135	27.1671	24.9123	23.4661	21.9373
LOC_Os01g64720	21.9823	21.9439	21.3061	22.1211	22.9483	23.1665	21.6788	22.0514	23.1514	20.831
LOC_Os01g64730	13.5286	14.051	10.9782	9.69714	10.6871	13.8917	12.8751	11.6852	10.0606	9.54167
LOC_Os01g64750	4.94271	6.90877	6.93863	5.23555	4.85527	4.63902	6.47565	6.28749	5.04782	4.84472
LOC_Os01g64760	121.911	121.839	116.209	120.072	116.731	114.679	118.15	124.929	117.267	119.861
LOC_Os01g64770	40.5556	45.5618	45.9653	42.5144	41.6407	38.8413	42.5939	42.1573	41.4066	42.2662
LOC_Os01g64780	43.0599	34.3688	34.9376	38.6055	39.087	41.9869	36.2346	35.2444	37.6943	38.115
LOC_Os01g64810	9.21941	9.33109	9.29682	8.48944	8.21718	8.75534	8.19725	8.86573	8.49573	8.85577
LOC_Os01g64820	18.1808	16.0137	18.6721	18.8428	18.4954	16.4965	16.7069	15.9781	17.754	19.9026
LOC_Os01g64840	34.4584	20.2694	21.6575	23.9774	32.6859	25.5972	19.4071	23.1885	25.5109	40.691
LOC_Os01g64870	7.5511	8.97075	8.15245	6.45375	6.46292	7.86154	8.79905	8.21952	6.80565	6.70154
LOC_Os01g64890	4.24506	4.92594	4.73794	4.00406	4.11406	4.45048	4.62688	4.83835	3.8109	3.41856
LOC_Os01g64900	18.4098	20.8968	23.344	21.0888	19.2867	16.9381	22.5514	20.0595	20.3842	20.5418
LOC_Os01g64920	24.5322	25.4169	24.372	23.9324	22.9655	25.1641	25.6117	25.5508	24.3882	23.6731
LOC_Os01g64930	8.28461	8.07341	8.89372	8.5336	8.54509	8.4546	7.99438	8.65141	8.11366	8.11405
LOC_Os01g64970	61.2159	63.0198	57.538	55.3973	55.8342	53.7555	61.2365	53.9469	55.0837	53.1847
LOC_Os01g64980	10.7794	8.70003	8.95669	10.5163	11.003	10.8187	9.05733	9.09771	10.239	10.8473
LOC_Os01g64990	3.34458	2.84471	3.28975	3.0101	3.01745	3.00818	3.16606	2.90405	3.03658	2.99986
LOC_Os01g65070	13.5932	17.3114	16.816	15.8656	14.2048	13.1727	17.9715	16.2519	15.7544	15.0666
LOC_Os01g65080	29.4481	34.685	34.2027	29.5915	28.4489	27.3814	33.4617	31.8301	28.9128	27.3503
LOC_Os01g65090	76.5302	80.1227	75.5443	78.9381	77.1916	67.1913	76.949	70.8923	78.5914	75.7772
LOC_Os01g65094	19.2482	21.4198	20.15	23.7104	22.6447	20.8938	22.6585	18.9733	23.0998	20.6828
LOC_Os01g65100	9.96123	11.49	9.10545	10.123	10.8515	10.4812	10.7276	9.37362	8.73456	11.0074
LOC_Os01g65140	5.13528	1.65337	1.93414	5.44479	7.79372	7.49571	2.07456	2.52405	4.82725	7.41345
LOC_Os01g65200	11.5084	10.9363	13.2165	12.9817	12.9513	13.5766	11.7199	13.0572	12.5629	12.6848
LOC_Os01g65220	46.1012	36.1222	42.0217	53.6451	58.997	44.6086	37.3529	39.6725	52.9249	65.0888
LOC_Os01g65230	60.4124	55.3094	59.1377	61.1176	59.4698	59.1414	55.7192	56.2561	59.6587	58.8168
LOC_Os01g65260	8.71704	12.0075	13.0242	12.7677	11.7605	8.81548	10.351	12.0925	11.2203	12.0191
LOC_Os01g65310	8.87972	8.76794	8.89239	8.72355	8.65086	8.44855	7.78279	8.80839	8.03651	8.32103
LOC_Os01g65320	3.03341	3.29504	3.68882	3.06896	2.98048	3.06163	3.41696	3.28715	3.22501	2.85101
LOC_Os01g65330	24.2531	23.9949	24.7103	21.9324	22.3647	22.747	25.0057	24.1191	22.2302	21.8265
LOC_Os01g65370	25.6385	30.2566	24.6749	21.6194	21.9957	24.4796	28.1976	22.571	23.4514	22.8563
LOC_Os01g65380	314.024	313.551	313.288	360.191	342.819	276.52	315.291	293.196	333.83	334.306
LOC_Os01g65410	31.3914	32.9886	30.0032	29.0054	29.5877	29.8619	32.4306	30.8748	28.7072	28.8825
LOC_Os01g65440	11.285	11.5116	8.98063	9.32575	9.19574	13.7371	11.621	10.0241	10.0322	9.23433
LOC_Os01g65450	34.7665	37.403	36.6967	35.3847	36.3653	34.4031	36.5985	36.6419	35.2188	35.7133
LOC_Os01g65460	28.3558	32.9017	34.0018	32.3264	29.628	27.9691	33.9277	35.0831	33.4863	34.156
LOC_Os01g65480	34.3569	39.0257	38.5034	33.6717	33.6471	32.9013	38.2179	38.2146	33.8994	31.855
LOC_Os01g65520	51.1323	73.5311	55.9355	49.8294	45.7393	51.2131	73.0004	61.1627	47.7996	42.5831
LOC_Os01g65530	18.2099	19.0202	20.5447	18.2712	17.3839	20.0458	19.0453	20.3869	18.5017	16.543
LOC_Os01g65550	68.4268	70.6135	70.4356	73.0098	64.1916	61.1006	67.9431	65.2752	65.2791	63.5024
LOC_Os01g65560	33.7452	33.0139	26.9458	34.909	34.631	37.1397	28.1785	28.4289	32.3281	36.4098
LOC_Os01g65580	31.1499	31.5909	30.5936	28.3098	29.752	30.4909	32.6815	29.8798	28.3706	29.129
LOC_Os01g65600	7.19159	7.88249	7.00249	6.77207	7.55809	8.25786	8.39799	7.40368	7.27626	7.10535
LOC_Os01g65620	2.73511	3.22766	3.68222	4.20402	3.97654	2.85535	2.87132	3.7032	4.85472	3.72987
LOC_Os01g65630	10.5424	10.6177	10.3395	11.239	11.0992	11.6831	11.3868	10.143	11.5472	12.8255
LOC_Os01g65680	20.3744	16.0679	15.3601	14.7407	18.4767	14.6984	12.2277	13.8565	14.1807	17.5747
LOC_Os01g65692	6.67874	7.09639	5.89286	5.39181	6.58376	7.88858	6.21255	6.31631	5.95023	6.2012
LOC_Os01g65720	23.1037	22.6494	22.8548	24.1573	23.2167	23.2978	23.0427	22.6934	23.1639	23.1298
LOC_Os01g65730	12.3057	14.6861	15.6252	14.9926	14.4357	13.2095	15.1598	15.8955	16.2151	13.808
LOC_Os01g65780	40.0968	43.5368	45.6509	42.923	42.7574	41.7389	42.3624	46.6142	44.6633	45.1454
LOC_Os01g65790	11.5938	10.2302	9.72949	9.44721	10.4884	14.9282	9.90357	11.1726	9.54761	10.8762
LOC_Os01g65800	21.0514	20.6473	20.118	19.2876	19.5849	20.9099	19.9911	20.5126	20.2943	19.8696
LOC_Os01g65830	206.459	230.645	183.863	163.889	170.026	230.209	259.172	240.093	169.505	131.605
LOC_Os01g65880	12.3061	12.9917	12.8684	15.4994	14.3023	8.09296	13.6601	10.3149	15.9572	13.387
LOC_Os01g65890	4.23472	3.79878	4.13298	3.65474	3.6024	3.72962	3.96973	3.52122	4.01582	3.48243
LOC_Os01g65900	17.3211	16.0636	15.5475	15.4081	16.9048	17.762	16.221	14.5942	16.1609	16.1511
LOC_Os01g65920	4.02482	3.34425	2.80507	1.48511	1.05906	2.86001	3.40446	2.90463	2.01525	1.67444
LOC_Os01g65940	3.75094	3.97739	3.89122	3.67036	3.75782	4.11524	3.66798	3.841	3.51982	3.44531
LOC_Os01g65970	2.79163	3.88088	4.12929	3.01971	2.95408	3.24682	3.17246	4.66655	3.21536	1.90604
LOC_Os01g65986	31.5069	35.4881	36.7091	33.1826	31.2825	29.9593	35.7605	36.592	32.6899	34.8913
LOC_Os01g66050	55.0077	52.6543	50.6551	55.6207	58.9297	55.5147	54.0034	52.9569	55.9679	56.1894
LOC_Os01g66100	8.79028	11.507	12.1508	6.87757	7.96804	6.92536	10.9608	9.19479	8.00798	7.4302
LOC_Os01g66110	106.864	107.143	108.946	119.777	119.91	100.448	106.862	109.324	115.567	118.77
LOC_Os01g66120	10.0304	10.1602	9.20186	8.15172	9.79035	9.05912	8.58366	8.77148	8.45391	9.75943
LOC_Os01g66140	9.64582	11.8074	12.775	9.1611	9.09973	9.49425	12.1221	12.1179	9.88112	8.7288
LOC_Os01g66150	5.37735	4.94728	5.14425	4.10679	4.58638	5.3546	4.4793	5.12983	4.46901	4.82238
LOC_Os01g66170	5.2132	5.49113	5.38516	5.33874	4.57873	5.1772	5.96658	6.09249	5.40436	4.93062
LOC_Os01g66180	52.4212	48.3164	43.5167	42.1484	44.1745	52.0815	46.454	50.4699	43.3107	43.0698
LOC_Os01g66190	35.0942	37.9331	34.8449	37.4357	35.6951	36.8773	38.8772	36.6415	36.8169	33.3929
LOC_Os01g66200	39.9929	41.8846	39.8751	37.2613	40.2092	36.8146	41.0072	35.6688	35.1259	38.7789
LOC_Os01g66240	24.9421	24.3451	26.6241	24.808	24.4061	26.9466	24.7346	26.8545	24.1715	22.3946
LOC_Os01g66280	12.3967	14.4461	13.7273	12.6024	12.4355	11.8004	13.8922	14.5992	12.7484	11.9058
LOC_Os01g66300	68.3825	74.3058	74.7069	71.4774	70.569	66.4792	75.5057	77.8482	69.6382	69.0303
LOC_Os01g66320	8.18325	8.08758	8.03677	8.67795	8.64772	8.64236	9.54712	8.78544	8.25364	8.21087
LOC_Os01g66330	46.1082	38.8663	35.5479	36.2393	39.8176	48.299	39.816	34.4878	34.9187	38.2786
LOC_Os01g66340	3.23054	3.67089	2.62147	2.75053	2.77886	4.84225	2.31456	2.70311	5.15223	2.77886
LOC_Os01g66350	55.4829	45.2916	49.9219	59.7751	60.9049	57.7973	45.9451	48.9167	56.7196	60.92
LOC_Os01g66360	13.4243	10.6582	10.8108	11.7223	12.1215	12.7088	11.1618	11.5156	12.1304	12.2742
LOC_Os01g66379	7.1983	6.51441	6.69306	7.88043	6.89801	7.37805	7.08865	6.65948	7.70516	6.92962
LOC_Os01g66420	44.5546	46.2765	43.1518	44.1537	42.3084	44.8542	45.3811	45.339	43.351	40.1829
LOC_Os01g66500	32.2095	24.6522	29.6361	34.0547	37.4835	32.3877	26.6395	25.8889	33.6535	38.5697
LOC_Os01g66510	4.21961	4.0748	3.55489	2.8905	3.18597	3.45914	3.33855	3.62244	2.9668	3.62528
LOC_Os01g66520	25.4421	24.8688	26.7803	30.2425	30.0729	25.7859	24.9951	26.2881	30.6134	30.4061
LOC_Os01g66560	134.323	134.385	131.656	138.021	137.308	135.17	136.946	133.909	136.904	140.788
LOC_Os01g66580	64.5912	57.2965	55.4112	50.8436	55.2036	74.068	56.1122	54.7592	54.3503	52.873
LOC_Os01g66690	2.6072	3.95114	4.1452	3.04758	2.80407	3.08682	4.19263	3.65982	3.24771	2.78077
LOC_Os01g66720	19.2493	21.2366	21.6022	21.3037	19.7194	20.4928	22.1864	21.4023	21.0174	18.4886
LOC_Os01g66730	7.83086	5.28733	5.56642	6.84478	7.66468	7.64709	5.53838	5.66769	6.93223	7.14186
[truncated: 14,650 more rows]
